# Supplementary material for: Tetra­kis[μ-2-(3,4-dimeth­oxy­phen­yl)acetato]-κ3 O 1,O 1′:O 1;κ3 O 1:O 1,O 1′;κ4 O 1:O 1′-bis­{[2-(3,4-dimeth­oxy­phen­yl)acetato-κ2 O 1,O 1′](1,10-phenanthroline-κ2 N,N′)erbium(III)}
Source: Acta Crystallogr Sect E Struct Rep Online. 2010 Oct 13;66(Pt 11):m1411. doi: 10.1107/S1600536810040298 (PMC3009341; doi:10.1107/S1600536810040298)
Supplement: Supplementary file 2 [file e-66-m1411-Isup2.hkl]

# 
# h,k,l, Fc-squared, Fo-squared, sigma(Fo-squared) and status flag 
# 
data_I
_shelx_title ' a in P-1' 
_shelx_refln_list_code          4 
_shelx_F_calc_maximum      253.92 
_exptl_crystal_F_000       942.00 
_reflns_d_resolution_high  0.7666 
 
loop_ 
 _symmetry_equiv_pos_as_xyz 
 'x, y, z' 
 '-x, -y, -z' 
 
_cell_length_a    12.3101 
_cell_length_b    12.3646 
_cell_length_c    14.6260 
_cell_angle_alpha  91.233 
_cell_angle_beta  103.469 
_cell_angle_gamma 114.876 
 
_shelx_F_squared_multiplier     1.000 
 
loop_ 
 _refln_index_h 
 _refln_index_k 
 _refln_index_l 
 _refln_F_squared_calc 
 _refln_F_squared_meas 
 _refln_F_squared_sigma 
 _refln_observed_status 
   1   0   0     5100.98     4982.06    132.39 o 
   2   0   0    12818.55    13606.84    174.42 o 
   3   0   0     2315.91     2457.85     37.42 o 
   4   0   0     1124.78     1180.86     17.74 o 
   5   0   0     7145.64     7371.21     73.64 o 
   6   0   0     6178.18     6196.85     64.80 o 
   7   0   0      178.62      179.64      5.40 o 
   8   0   0      809.69      817.65     16.85 o 
   9   0   0      569.72      583.07     14.12 o 
  10   0   0      211.15      203.16     14.25 o 
  11   0   0      996.68      970.61     30.38 o 
  12   0   0      254.69      245.57     15.19 o 
  13   0   0       15.53        7.45      8.42 o 
  14   0   0      308.03      309.93     24.61 o 
 -14   1   0      378.93      348.76     36.92 o 
 -13   1   0      103.68       93.47     12.18 o 
 -12   1   0     1495.63     1569.93     33.35 o 
 -11   1   0      266.24      304.88     13.41 o 
 -10   1   0     1108.51     1150.32     22.00 o 
  -9   1   0     1114.00     1106.71     23.58 o 
  -8   1   0     1030.97     1072.34     24.06 o 
  -7   1   0     3128.39     3193.32     38.80 o 
  -6   1   0     8090.32     8082.65     81.19 o 
  -5   1   0     1893.85     1806.76     23.10 o 
  -4   1   0     6719.22     6972.74    100.49 o 
  -3   1   0    36645.48    37358.34    474.75 o 
  -2   1   0     8385.01     8508.49    136.79 o 
  -1   1   0    13308.46    13909.88    302.65 o 
   0   1   0    21361.25    21748.68    470.64 o 
   1   1   0      870.35      813.24     17.88 o 
   2   1   0     2884.12     2802.12     35.51 o 
   3   1   0     2231.93     2209.71     26.96 o 
   4   1   0      618.10      628.32      9.43 o 
   5   1   0     7979.96     7900.22     78.45 o 
   6   1   0     1328.15     1339.23     19.19 o 
   7   1   0      195.47      174.22     10.35 o 
   8   1   0      997.15     1001.29     22.71 o 
   9   1   0      352.32      366.74     13.25 o 
  10   1   0     1726.51     1687.36     35.03 o 
  11   1   0      902.56      901.80     35.45 o 
  12   1   0       14.86       22.49      8.92 o 
  13   1   0      199.72      205.91     27.42 o 
 -14   2   0        0.22       -2.03      7.09 o 
 -13   2   0      206.34      206.79     17.16 o 
 -12   2   0      620.93      598.72     17.28 o 
 -11   2   0       89.18       77.71     14.75 o 
 -10   2   0     2995.66     2968.08     51.34 o 
  -9   2   0      566.19      607.59     16.99 o 
  -8   2   0      394.33      394.67     12.86 o 
  -7   2   0     4259.06     4491.98     55.59 o 
  -6   2   0     4288.97     4216.18     55.68 o 
  -5   2   0     4352.88     4561.76     59.17 o 
  -4   2   0     9957.95    10043.11    421.06 o 
  -3   2   0      260.05      218.00      9.45 o 
  -2   2   0     3636.17     3740.73     86.04 o 
  -1   2   0    37210.59    35030.07    750.47 o 
   0   2   0     6819.97     6951.71    155.41 o 
   1   2   0      897.94      865.83     14.39 o 
   2   2   0    25382.44    25312.44    294.64 o 
   3   2   0      232.05      251.82      7.20 o 
   4   2   0     4150.04     3982.39     46.62 o 
   5   2   0     5750.29     5805.85     59.22 o 
   6   2   0       64.03       86.28      6.87 o 
   7   2   0     2235.35     2258.22     34.12 o 
   8   2   0      465.73      460.37     14.70 o 
   9   2   0       23.54       20.46      6.02 o 
  10   2   0     1785.41     1726.64     37.82 o 
  11   2   0      213.42      215.06     15.22 o 
  12   2   0       37.52       40.08     10.68 o 
  13   2   0      168.88      132.82     20.42 o 
 -15   3   0      216.24      215.21     15.67 o 
 -14   3   0      221.09      237.55     21.34 o 
 -13   3   0      818.83      885.22     42.35 o 
 -12   3   0       13.23       18.64     10.16 o 
 -11   3   0     2298.88     2441.17     54.53 o 
 -10   3   0     5354.79     5435.56     70.18 o 
  -9   3   0      322.82      345.17     12.95 o 
  -8   3   0     5785.19     5725.75     69.28 o 
  -7   3   0     9767.97    10460.39    113.77 o 
  -6   3   0      521.68      561.36     14.37 o 
  -5   3   0    19018.39    20120.26    229.12 o 
  -4   3   0     1045.13      981.97     20.16 o 
  -3   3   0       19.20        6.67      3.04 o 
  -2   3   0     2159.79     1943.81     28.45 o 
  -1   3   0    37315.32    36595.41    917.66 o 
   0   3   0    64474.82    59761.70   1319.86 o 
   1   3   0      342.69      301.72      8.39 o 
   2   3   0      642.25      660.26     12.57 o 
   3   3   0      119.39      103.13      5.69 o 
   4   3   0     4952.97     4701.95     55.17 o 
   5   3   0      321.08      320.33     10.75 o 
   6   3   0     1538.14     1459.06     25.60 o 
   7   3   0     1132.35     1107.09     22.99 o 
   8   3   0       10.02       -0.96      5.15 o 
   9   3   0      198.02      162.66     11.98 o 
  10   3   0      340.30      332.26     18.33 o 
  11   3   0        0.76       -7.84      8.21 o 
  12   3   0      130.73      130.48     19.73 o 
 -15   4   0       13.49        7.65     11.64 o 
 -14   4   0      980.31     1095.24     39.75 o 
 -13   4   0      852.40      855.96     29.06 o 
 -12   4   0      532.73      529.92     25.40 o 
 -11   4   0     4864.69     4981.64     78.32 o 
 -10   4   0     2024.67     2059.49     35.22 o 
  -9   4   0      944.85      981.31     21.35 o 
  -8   4   0     7209.74     7108.67     92.80 o 
  -7   4   0      101.59      123.37     13.45 o 
  -6   4   0     5651.38     6053.70     69.00 o 
  -5   4   0     2866.87     2729.95     53.74 o 
  -4   4   0      311.80      271.50      6.44 o 
  -3   4   0     1667.63     1653.77     24.96 o 
  -2   4   0     1132.48     1040.88     44.00 o 
  -1   4   0     2324.57     2700.74     52.35 o 
   0   4   0    12536.27    12654.58    142.07 o 
   1   4   0     5457.15     5206.96     91.54 o 
   2   4   0     5211.86     5245.34     58.43 o 
   3   4   0     3495.21     3348.51     42.41 o 
   4   4   0     4370.28     4224.97     52.36 o 
   5   4   0      378.85      380.75     13.24 o 
   6   4   0     2226.57     2221.10     35.30 o 
   7   4   0      483.63      537.32     16.88 o 
   8   4   0        4.58        7.87      6.16 o 
   9   4   0      600.42      597.27     30.60 o 
  10   4   0        6.01       -2.54      8.32 o 
  11   4   0       94.12      117.09     14.19 o 
 -15   5   0      238.24      276.78     29.50 o 
 -14   5   0      991.77     1043.47     47.63 o 
 -13   5   0      106.67       78.73     14.38 o 
 -12   5   0     2156.43     2196.98     41.22 o 
 -11   5   0     4620.77     4633.65     63.64 o 
 -10   5   0       19.85        9.59      5.51 o 
  -9   5   0     2068.26     2092.04     33.58 o 
  -8   5   0     3432.22     3575.46     42.94 o 
  -7   5   0        3.48        2.24      3.07 o 
  -6   5   0    10364.27    11017.89    106.78 o 
  -5   5   0     6235.07     6531.60     71.13 o 
  -4   5   0       92.81       74.88      5.05 o 
  -3   5   0     5732.56     5639.35     82.32 o 
  -2   5   0     3387.02     3331.60     44.55 o 
  -1   5   0    12695.93    12864.49    154.67 o 
   0   5   0    14913.08    15055.66    137.97 o 
   1   5   0     2819.83     2875.79     39.80 o 
   2   5   0     4037.15     3901.47     46.97 o 
   3   5   0     3183.46     2967.44     52.89 o 
   4   5   0      222.40      216.05     10.09 o 
   5   5   0     1336.68     1298.66     25.48 o 
   6   5   0      455.52      485.03     27.84 o 
   7   5   0       11.04       12.27      6.48 o 
   8   5   0      125.23      127.45     11.76 o 
   9   5   0      384.16      355.87     20.11 o 
  10   5   0      184.33      169.88     15.73 o 
  11   5   0       80.18       52.63     18.63 o 
 -15   6   0     1079.85     1073.25     71.39 o 
 -14   6   0      166.86      140.73     21.71 o 
 -13   6   0      567.29      557.09     33.45 o 
 -12   6   0     1593.63     1657.44     72.36 o 
 -11   6   0      317.81      302.60     19.24 o 
 -10   6   0     1569.57     1619.00     34.00 o 
  -9   6   0     3242.81     3334.11     48.11 o 
  -8   6   0      150.71      141.46      8.27 o 
  -7   6   0     3044.83     3150.76     29.62 o 
  -6   6   0     6748.79     6787.99     68.00 o 
  -5   6   0      356.74      397.26     10.38 o 
  -4   6   0     4247.12     4165.01     51.02 o 
  -3   6   0     3016.30     2831.31     48.96 o 
  -2   6   0       12.27       34.57      4.80 o 
  -1   6   0    15221.51    14952.26    167.02 o 
   0   6   0      142.25      148.70      8.70 o 
   1   6   0      292.44      323.14     11.85 o 
   2   6   0      802.19      786.63     22.45 o 
   3   6   0      349.91      349.28     18.36 o 
   4   6   0      374.81      391.49     16.87 o 
   5   6   0     2521.00     2416.19     43.78 o 
   6   6   0      280.25      266.59     15.29 o 
   7   6   0      294.18      283.31     18.73 o 
   8   6   0      146.78      146.92     14.74 o 
   9   6   0        5.50      -10.26     10.37 o 
  10   6   0      173.24      150.74     22.81 o 
 -13   7   0     1436.44     1414.13     52.69 o 
 -12   7   0     1060.82     1102.31     35.57 o 
 -11   7   0      141.97      145.71     12.39 o 
 -10   7   0     2865.22     2878.98     51.95 o 
  -9   7   0     3412.22     3503.10     58.42 o 
  -8   7   0       30.98       29.79      5.91 o 
  -7   7   0     5802.78     5848.72     68.10 o 
  -6   7   0     1055.18     1081.20     19.63 o 
  -5   7   0     1008.52     1026.26     19.05 o 
  -4   7   0     2853.55     2749.07     37.45 o 
  -3   7   0      812.09      818.45     16.95 o 
  -2   7   0     3227.13     3138.34     37.22 o 
  -1   7   0     6375.32     6458.11     62.24 o 
   0   7   0      915.85      943.77     17.47 o 
   1   7   0      617.59      656.14     18.17 o 
   2   7   0     5398.77     5239.73     72.40 o 
   3   7   0      151.22      141.29     10.69 o 
   4   7   0     3316.95     3197.66     56.54 o 
   5   7   0     1202.65     1268.44     36.54 o 
   6   7   0       55.98       44.20      9.40 o 
   7   7   0      256.57      244.35     17.13 o 
   8   7   0       71.73       88.47     14.61 o 
   9   7   0       88.33       80.93     16.09 o 
 -14   8   0      802.18      788.48     62.42 o 
 -13   8   0     1410.56     1584.95     85.30 o 
 -12   8   0       15.31       -8.05     15.13 o 
 -11   8   0     1898.29     1964.96     63.27 o 
 -10   8   0     3932.56     3978.88     54.49 o 
  -9   8   0      108.71      135.35      7.93 o 
  -8   8   0     5337.59     5375.16     65.60 o 
  -7   8   0     4583.12     4573.07     77.26 o 
  -6   8   0      648.57      710.57     18.78 o 
  -5   8   0     6882.97     6553.67    137.73 o 
  -4   8   0     1074.40     1073.08     21.11 o 
  -3   8   0      846.04      781.43     17.80 o 
  -2   8   0     3922.40     3798.48     50.53 o 
  -1   8   0      788.66      736.05     15.73 o 
   0   8   0      251.95      239.04      9.35 o 
   1   8   0     3104.11     3125.92     49.50 o 
   2   8   0      256.05      271.34     13.93 o 
   3   8   0      611.14      592.64     22.12 o 
   4   8   0      199.42      196.02     14.40 o 
   5   8   0       13.03       19.56      8.66 o 
   6   8   0        3.56        6.85      8.97 o 
   7   8   0       63.82       56.21     11.60 o 
   8   8   0       35.98       29.36     11.38 o 
 -14   9   0      937.80      892.03     65.47 o 
 -13   9   0      959.06      965.55     28.14 o 
 -12   9   0      554.98      557.40     29.78 o 
 -11   9   0     5330.73     5294.65     88.96 o 
 -10   9   0      994.20      997.30     24.03 o 
  -9   9   0      445.44      425.36     19.13 o 
  -8   9   0      983.50      963.47     23.91 o 
  -7   9   0       57.61       75.10      8.54 o 
  -6   9   0     1342.68     1330.67     33.72 o 
  -5   9   0     3211.87     3167.51     45.03 o 
  -4   9   0       15.17       11.14      5.68 o 
  -3   9   0     1354.51     1297.45     25.52 o 
  -2   9   0     1882.00     1757.07     31.03 o 
  -1   9   0      703.60      640.05     17.78 o 
   0   9   0      674.92      701.15     26.41 o 
   1   9   0     1110.86     1143.14     32.13 o 
   2   9   0        1.52        2.53      6.64 o 
   3   9   0      437.16      462.53     19.58 o 
   4   9   0      395.08      376.45     24.70 o 
   5   9   0       91.43       84.51     12.31 o 
   6   9   0      216.36      206.45     17.34 o 
   7   9   0        1.03        1.59     10.15 o 
 -14  10   0      945.73     1009.58     32.82 o 
 -13  10   0       13.65       11.34      9.52 o 
 -12  10   0     1839.02     1895.32     49.37 o 
 -11  10   0     1570.86     1592.98     37.98 o 
 -10  10   0       24.39       19.63      7.42 o 
  -9  10   0     3197.90     3209.75     53.72 o 
  -8  10   0     1440.34     1427.47     31.85 o 
  -7  10   0     4312.72     4352.52     86.62 o 
  -6  10   0     5852.23     5772.28     83.79 o 
  -5  10   0     1188.97     1152.48     46.45 o 
  -4  10   0      457.04      399.69     17.49 o 
  -3  10   0     4115.23     3971.47     55.60 o 
  -2  10   0      267.11      241.02     12.57 o 
  -1  10   0     2472.13     2472.63     54.77 o 
   0  10   0      349.29      402.13     34.59 o 
   1  10   0      252.31      234.29     19.54 o 
   2  10   0      354.99      354.26     26.01 o 
   3  10   0      251.51      246.80     32.98 o 
   4  10   0       14.05        4.09     10.36 o 
   5  10   0       27.13       29.92     13.59 o 
   6  10   0       31.45       32.79     17.30 o 
 -14  11   0       86.90       79.51     15.50 o 
 -13  11   0      660.88      649.84     53.30 o 
 -12  11   0     1519.53     1500.62     70.17 o 
 -11  11   0      262.59      282.85     17.29 o 
 -10  11   0     1272.09     1250.43     31.30 o 
  -9  11   0     1588.86     1619.33     36.28 o 
  -8  11   0       23.07       21.38      7.78 o 
  -7  11   0     1912.54     1917.01     56.55 o 
  -6  11   0     4731.99     4466.73     78.30 o 
  -5  11   0       94.63       67.72     10.60 o 
  -4  11   0     1195.33     1183.97     31.33 o 
  -3  11   0      344.16      337.50     18.01 o 
  -2  11   0      210.41      190.91     23.85 o 
  -1  11   0      690.12      666.42     38.17 o 
   0  11   0      286.60      289.61     20.65 o 
   1  11   0       29.76       22.31     11.30 o 
   2  11   0       99.80      125.96     22.51 o 
   3  11   0       14.77        5.18     13.07 o 
   4  11   0       29.13       35.50     16.64 o 
   5  11   0       76.12      113.09     22.54 o 
 -14  12   0       33.72       29.23     14.58 o 
 -13  12   0     1036.70     1007.05     45.34 o 
 -12  12   0      538.48      581.75     32.16 o 
 -11  12   0      418.59      402.93     21.85 o 
 -10  12   0     1846.22     1844.47     44.81 o 
  -9  12   0      827.32      839.55     30.88 o 
  -8  12   0      484.04      507.12     36.44 o 
  -7  12   0     2122.93     2125.12     45.40 o 
  -6  12   0      529.85      527.78     22.47 o 
  -5  12   0      329.63      351.36     25.89 o 
  -4  12   0      631.92      620.84     24.25 o 
  -3  12   0      134.24      128.05     16.37 o 
  -2  12   0      579.19      550.63     67.24 o 
  -1  12   0      287.69      406.66     33.51 o 
   0  12   0      167.90      129.10     22.63 o 
   1  12   0      254.35      289.37     45.15 o 
   2  12   0      143.87      165.97     27.07 o 
   3  12   0        2.83      -16.27     16.27 o 
   4  12   0      129.49      162.13     38.26 o 
 -13  13   0     1060.42     1162.52     53.39 o 
 -12  13   0        6.53        0.61     12.51 o 
 -11  13   0     1119.45     1163.64     38.53 o 
 -10  13   0      932.55      936.00     30.22 o 
  -9  13   0       14.69        8.64      8.98 o 
  -8  13   0     1038.06     1094.61     40.85 o 
  -7  13   0      299.02      287.34     28.52 o 
  -6  13   0       25.52       21.41     15.35 o 
  -5  13   0      593.39      581.46     24.95 o 
  -4  13   0      223.47      215.75     23.79 o 
  -3  13   0       32.08       30.09     17.77 o 
  -2  13   0      344.19      334.78     33.08 o 
  -1  13   0        1.18      -12.97     12.97 o 
   0  13   0        1.79      -11.57     15.70 o 
   1  13   0      193.69      188.79     28.58 o 
   2  13   0       12.33      -15.15     31.67 o 
 -12  14   0      245.16      226.20     28.56 o 
 -11  14   0     1003.55      974.66     77.19 o 
 -10  14   0      102.01       92.37     14.35 o 
  -9  14   0      337.80      341.98     21.66 o 
  -8  14   0      569.19      603.72     31.27 o 
  -7  14   0       59.92       41.09     11.90 o 
  -6  14   0      282.78      298.35     20.73 o 
  -5  14   0      467.07      459.27     29.18 o 
  -4  14   0       36.44       26.09     17.46 o 
  -3  14   0      148.54      150.94     42.77 o 
  -2  14   0      213.39      275.54     32.36 o 
  -1  14   0       10.23        0.35     18.66 o 
   0  14   0      170.89      241.19     33.13 o 
 -11  15   0      337.31      350.06     30.21 o 
 -10  15   0       57.49       63.49     16.91 o 
  -9  15   0      511.29      515.03     53.65 o 
  -8  15   0       74.92       43.74     13.93 o 
  -7  15   0       97.41      102.33     15.92 o 
  -6  15   0      511.49      535.12     54.22 o 
  -5  15   0      128.71      131.50     26.86 o 
  -4  15   0       51.62       43.57     21.10 o 
  -3  15   0      189.88      206.01     30.83 o 
  -2  15   0        2.72       -4.09     18.02 o 
  -8  16   0       33.12       10.83     14.57 o 
  -7  16   0      328.81      342.21     28.76 o 
  -6  16   0      304.15      303.58     49.18 o 
   5 -16   1        0.19      -10.98     25.26 o 
   6 -16   1      339.70      391.88     40.01 o 
   7 -16   1      108.52      104.99     21.12 o 
   8 -16   1       50.91       36.79     21.39 o 
   2 -15   1        2.72        0.05     17.84 o 
   3 -15   1      217.84      231.51     32.95 o 
   4 -15   1       44.33       28.11     19.50 o 
   5 -15   1      106.49      111.87     25.40 o 
   6 -15   1      355.60      388.80     28.17 o 
   7 -15   1       84.42       58.77     20.23 o 
   8 -15   1      357.75      379.43     23.84 o 
   9 -15   1      905.98      937.91     38.36 o 
  10 -15   1       23.11        1.87     15.18 o 
  11 -15   1      560.16      620.09     54.15 o 
  -1 -14   1       94.97       62.28     40.09 o 
   0 -14   1       47.81       98.08     30.81 o 
   1 -14   1       25.85        9.39     17.75 o 
   2 -14   1      530.52      538.98     41.41 o 
   3 -14   1      121.10      133.48     26.24 o 
   4 -14   1       72.02       61.18     20.36 o 
   5 -14   1      437.29      399.08     26.24 o 
   6 -14   1      136.39      134.27     15.99 o 
   7 -14   1       96.47       76.75     13.67 o 
   8 -14   1      663.29      668.92     28.24 o 
   9 -14   1      454.83      467.98     32.56 o 
  10 -14   1      384.52      362.19     41.74 o 
  11 -14   1      739.50      739.49     37.15 o 
  12 -14   1      177.36      211.37     28.68 o 
  -2 -13   1       15.38        5.63     19.26 o 
  -1 -13   1      333.11      404.73     36.86 o 
   0 -13   1       26.55        4.28     17.24 o 
   1 -13   1        4.12        1.94     15.81 o 
   2 -13   1      459.29      450.66     36.07 o 
   3 -13   1        0.61      -12.96     12.96 o 
   4 -13   1      301.31      274.23     30.42 o 
   5 -13   1      460.18      472.62     31.95 o 
   6 -13   1        6.60        0.81      8.83 o 
   7 -13   1      802.00      801.57     28.20 o 
   8 -13   1      753.50      739.05     27.54 o 
   9 -13   1       38.10       30.39     10.07 o 
  10 -13   1     1067.03      992.32     36.74 o 
  11 -13   1     1007.33     1028.66    117.98 o 
  12 -13   1       99.54      109.96     21.05 o 
  13 -13   1     1200.69     1162.46     54.18 o 
  -4 -12   1      112.09      122.33     29.62 o 
  -3 -12   1        0.05      -21.56     23.98 o 
  -2 -12   1      235.92      272.82     23.26 o 
  -1 -12   1      189.21      194.95     20.25 o 
   0 -12   1      142.33      128.10     23.18 o 
   1 -12   1      463.54      532.29     76.43 o 
   2 -12   1      545.73      607.08     37.70 o 
   3 -12   1      188.93      167.03     17.82 o 
   4 -12   1     1094.41     1102.43     31.98 o 
   5 -12   1      385.02      351.26     21.68 o 
   6 -12   1      166.75      172.41     15.91 o 
   7 -12   1     2080.15     2054.90     44.48 o 
   8 -12   1      289.83      298.47     19.99 o 
   9 -12   1     1325.91     1348.47     34.36 o 
  10 -12   1      724.61      706.84     50.67 o 
  11 -12   1      226.96      266.75     22.16 o 
  12 -12   1      994.18      986.47     38.33 o 
  13 -12   1      912.51      959.64     44.48 o 
  14 -12   1       18.90       21.60     12.87 o 
  -5 -11   1      234.71      266.54     29.00 o 
  -4 -11   1       32.88       27.76     16.61 o 
  -3 -11   1      179.45      120.38     20.65 o 
  -2 -11   1      285.34      290.36     25.56 o 
  -1 -11   1        0.64       -9.20      9.21 o 
   0 -11   1      111.88      147.30     16.86 o 
   1 -11   1     1889.83     1958.71     49.41 o 
   2 -11   1        6.40       -6.59      6.59 o 
   3 -11   1      577.44      607.62     19.53 o 
   4 -11   1      232.36      217.66     15.24 o 
   5 -11   1      393.79      377.73     18.13 o 
   6 -11   1      671.06      631.30     41.41 o 
   7 -11   1      531.22      540.17     20.96 o 
   8 -11   1       80.02       80.73     10.50 o 
   9 -11   1     3656.34     3652.26     60.98 o 
  10 -11   1      149.52      131.30     19.12 o 
  11 -11   1      278.67      334.15     55.59 o 
  12 -11   1     1477.28     1511.44     46.13 o 
  13 -11   1      287.13      239.48     22.64 o 
  14 -11   1      458.77      517.86     30.75 o 
  -6 -10   1       22.98       20.97     11.44 o 
  -5 -10   1       23.38       22.14     11.00 o 
  -4 -10   1       11.85      -11.72     11.72 o 
  -3 -10   1      230.21      285.12     25.10 o 
  -2 -10   1      204.14      206.78     21.46 o 
  -1 -10   1      546.56      602.06     66.85 o 
   0 -10   1      210.87      242.92     18.30 o 
   1 -10   1     2277.08     2351.22     52.96 o 
   2 -10   1     1059.20      975.88     25.43 o 
   3 -10   1      880.55      890.79     22.10 o 
   4 -10   1      242.89      245.13     12.28 o 
   5 -10   1     1900.88     1807.14     32.64 o 
   6 -10   1     7506.46     7263.37     88.03 o 
   7 -10   1       54.27       37.71      9.17 o 
   8 -10   1     2252.59     2204.79     42.00 o 
   9 -10   1     1567.81     1566.69     33.54 o 
  10 -10   1        1.29        6.83      7.33 o 
  11 -10   1     3003.97     2999.73     68.53 o 
  12 -10   1     1722.44     1681.92     46.10 o 
  13 -10   1      169.85      184.54     15.29 o 
  14 -10   1     1522.55     1546.25     43.54 o 
  15 -10   1      465.08      479.60     27.21 o 
  -8  -9   1        5.66       17.21     13.72 o 
  -7  -9   1       50.64       33.35     11.81 o 
  -6  -9   1      240.05      215.71     20.58 o 
  -5  -9   1        5.61       -2.03      8.15 o 
  -4  -9   1      249.53      265.26     16.22 o 
  -3  -9   1      748.50      780.47     24.69 o 
  -2  -9   1       30.96       21.32      7.22 o 
  -1  -9   1     2033.20     1940.78     54.97 o 
   0  -9   1      799.90      824.86     33.32 o 
   1  -9   1      139.70      143.57     13.63 o 
   2  -9   1     4422.45     4368.21     58.11 o 
   3  -9   1     1548.55     1624.67     29.18 o 
   4  -9   1     1162.23     1180.82     28.16 o 
   5  -9   1     1715.78     1747.80     30.17 o 
   6  -9   1     2011.81     1895.29     31.76 o 
   7  -9   1       40.20       46.89      6.34 o 
   8  -9   1     3782.40     3825.86     51.79 o 
   9  -9   1      143.16      133.98      9.13 o 
  10  -9   1     1067.74     1107.41     28.40 o 
  11  -9   1     5655.09     5674.63    107.03 o 
  12  -9   1       77.32       77.50     13.97 o 
  13  -9   1     1562.49     1607.69     41.37 o 
  14  -9   1     1127.38     1198.94     46.19 o 
  -8  -8   1       28.22       33.23     11.27 o 
  -7  -8   1       55.16       55.33     12.25 o 
  -6  -8   1       60.24       52.07     10.76 o 
  -5  -8   1       51.31       28.80      8.94 o 
  -4  -8   1      813.55      794.19     28.52 o 
  -3  -8   1       21.32       23.55      9.40 o 
  -2  -8   1      883.02      889.32     26.43 o 
  -1  -8   1     1543.95     1583.32     36.63 o 
   0  -8   1     1530.25     1560.02     24.46 o 
   1  -8   1     3883.07     3910.85     53.79 o 
   2  -8   1     1538.16     1537.06     27.14 o 
   3  -8   1      243.40      221.80     17.98 o 
   4  -8   1      459.98      432.90     19.64 o 
   5  -8   1     2775.69     2730.92     38.96 o 
   6  -8   1      219.40      231.52      9.90 o 
   7  -8   1     4782.14     4837.90     60.01 o 
   8  -8   1     3335.75     3318.42     45.12 o 
   9  -8   1     2104.23     2151.60     33.20 o 
  10  -8   1     2232.43     2274.95     38.02 o 
  11  -8   1     2316.55     2283.17     42.91 o 
  12  -8   1      511.66      515.28     16.50 o 
  13  -8   1     2686.99     2803.05     80.00 o 
  14  -8   1      589.53      553.13     53.51 o 
  -9  -7   1        2.89        4.12     10.02 o 
  -8  -7   1      106.64      122.06     16.20 o 
  -7  -7   1      268.33      281.00     18.02 o 
  -6  -7   1        6.44        2.51      7.16 o 
  -5  -7   1      824.41      900.49     26.03 o 
  -4  -7   1     1365.17     1393.15     31.28 o 
  -3  -7   1       13.02        9.56      5.69 o 
  -2  -7   1     2653.98     2644.09     43.50 o 
  -1  -7   1     1117.59     1074.93     22.34 o 
   0  -7   1      894.97      988.24     17.04 o 
   1  -7   1    13977.91    14556.21    136.05 o 
   2  -7   1      318.68      263.14     11.71 o 
   3  -7   1      700.00      666.33     21.92 o 
   4  -7   1     5665.12     5672.11     66.55 o 
   5  -7   1      780.07      810.37     22.77 o 
   6  -7   1     6593.20     6898.11     99.90 o 
   7  -7   1     4865.40     4864.94     58.68 o 
   8  -7   1        6.39        5.89      3.70 o 
   9  -7   1     3406.65     3594.07     46.57 o 
  10  -7   1     2695.79     2936.68     74.24 o 
  11  -7   1       69.30       84.15     15.96 o 
  12  -7   1     1729.29     1831.21     47.99 o 
  13  -7   1     1034.79     1111.07     38.19 o 
  14  -7   1       23.90        2.78     15.02 o 
  15  -7   1      622.48      626.72     56.56 o 
 -10  -6   1       77.12       69.70     14.80 o 
  -9  -6   1      122.30      115.54     14.04 o 
  -8  -6   1      490.00      546.86     22.90 o 
  -7  -6   1      159.17      137.45     12.53 o 
  -6  -6   1      506.04      489.73     18.99 o 
  -5  -6   1     1926.11     1884.18     37.11 o 
  -4  -6   1      504.54      478.11     16.54 o 
  -3  -6   1     3723.04     3551.59     60.28 o 
  -2  -6   1     4895.45     4903.52     67.28 o 
  -1  -6   1     1228.41     1294.56     30.03 o 
   0  -6   1     1704.60     1611.29     22.06 o 
   1  -6   1    14629.28    14798.74    151.05 o 
   2  -6   1      372.96      364.28     12.06 o 
   3  -6   1     8323.35     8649.60     97.95 o 
   4  -6   1      181.14      167.74     10.40 o 
   5  -6   1     3299.58     3526.53     43.60 o 
   6  -6   1     9730.39     9668.66     93.65 o 
   7  -6   1     1571.75     1711.39     19.87 o 
   8  -6   1     3128.97     3266.50     51.73 o 
   9  -6   1     1259.00     1309.72     28.63 o 
  10  -6   1     1542.46     1577.92     94.82 o 
  11  -6   1     1767.67     1959.98     47.87 o 
  12  -6   1     3611.48     3773.46     74.78 o 
  13  -6   1      472.52      456.75     31.60 o 
  14  -6   1      311.28      288.99     29.11 o 
  15  -6   1      619.11      614.77     43.96 o 
 -11  -5   1      110.17       84.45     19.05 o 
 -10  -5   1        0.93       -9.01      9.01 o 
  -9  -5   1      709.92      757.10     26.25 o 
  -8  -5   1      641.82      649.43     23.17 o 
  -7  -5   1       19.67       12.92      7.05 o 
  -6  -5   1      971.33      940.90     24.75 o 
  -5  -5   1     1506.87     1525.62     30.80 o 
  -4  -5   1       95.58       84.52      7.87 o 
  -3  -5   1     1515.63     1451.11     27.50 o 
  -2  -5   1     4131.77     4279.60     50.40 o 
  -1  -5   1       73.68       84.07      5.23 o 
   0  -5   1    27558.02    28270.24    251.75 o 
   1  -5   1      170.90      169.10      9.05 o 
   2  -5   1     6284.84     6415.30     70.51 o 
   3  -5   1     6493.23     6423.47     79.07 o 
   4  -5   1      119.40      106.92      8.53 o 
   5  -5   1    16796.31    17584.86    177.57 o 
   6  -5   1    14573.47    15357.12    160.22 o 
   7  -5   1        0.08       -3.19      3.19 o 
   8  -5   1     4144.19     4277.42     54.52 o 
   9  -5   1      841.08      846.82     19.43 o 
  10  -5   1      182.65      199.63     13.13 o 
  11  -5   1     3980.75     4146.38     72.90 o 
  12  -5   1     1189.01     1221.18     32.76 o 
  13  -5   1       36.96       12.13     14.09 o 
  14  -5   1      903.40      954.49    111.76 o 
  15  -5   1      193.09      223.59     28.98 o 
 -12  -4   1      312.57      309.78     27.99 o 
 -11  -4   1       39.31       36.72     10.66 o 
 -10  -4   1      304.44      297.67     18.03 o 
  -9  -4   1      861.72      949.27     25.49 o 
  -8  -4   1      283.97      283.45     13.74 o 
  -7  -4   1      411.34      390.24     17.26 o 
  -6  -4   1     1084.83     1026.06     26.66 o 
  -5  -4   1       70.30       58.22      6.98 o 
  -4  -4   1     2770.01     2748.23     41.78 o 
  -3  -4   1     5888.50     5711.95     72.40 o 
  -2  -4   1      308.67      379.02      8.66 o 
  -1  -4   1     5048.69     4905.55     61.17 o 
   0  -4   1    23909.87    24277.29    341.70 o 
   1  -4   1     9749.22    10756.29    122.21 o 
   2  -4   1     7171.27     7093.19    136.22 o 
   3  -4   1     2552.83     2547.42     37.72 o 
   4  -4   1     1362.37     1379.65     20.76 o 
   5  -4   1    10449.39    10975.41    115.66 o 
   6  -4   1     7019.62     7011.27     78.46 o 
   7  -4   1      618.21      520.51     13.26 o 
   8  -4   1     4004.55     4123.64     59.90 o 
   9  -4   1       17.86       21.16      6.49 o 
  10  -4   1     2544.79     2555.10     46.46 o 
  11  -4   1     3739.84     3770.68     62.65 o 
  12  -4   1      137.48      166.22     16.86 o 
  13  -4   1      698.75      719.80     48.27 o 
  14  -4   1      645.70      745.21     33.86 o 
  15  -4   1       16.65      -16.05     21.17 o 
 -12  -3   1      156.96      137.66     15.19 o 
 -11  -3   1       30.68       31.12      9.77 o 
 -10  -3   1      699.58      783.12     25.19 o 
  -9  -3   1      519.89      495.12     17.31 o 
  -8  -3   1        2.83        5.70      5.18 o 
  -7  -3   1     1017.24      997.78     21.75 o 
  -6  -3   1     1212.81     1270.74     23.31 o 
  -5  -3   1     1542.46     1528.23     24.83 o 
  -4  -3   1     7198.69     6787.48     74.93 o 
  -3  -3   1      412.02      552.43     11.92 o 
  -2  -3   1     3623.91     3824.39     48.76 o 
  -1  -3   1     2002.66     2439.66     28.85 o 
   0  -3   1       50.05       75.72      7.90 o 
   1  -3   1    11187.66    11584.40    152.12 o 
   2  -3   1     3770.49     3977.32     47.76 o 
   3  -3   1     4114.34     4331.98     51.72 o 
   4  -3   1     3276.80     3556.35     64.21 o 
   5  -3   1    10259.43    10682.58    145.82 o 
   6  -3   1       31.46       20.09      4.23 o 
   7  -3   1     6964.53     6848.07     88.28 o 
   8  -3   1     1551.00     1611.73     27.59 o 
   9  -3   1        9.99        5.25      5.54 o 
  10  -3   1     6521.76     6451.63     91.12 o 
  11  -3   1      711.17      756.99     29.18 o 
  12  -3   1      503.43      491.95     24.12 o 
  13  -3   1      725.66      712.85     21.03 o 
  14  -3   1       56.52       43.92      9.19 o 
 -13  -2   1      135.76      128.77     17.40 o 
 -12  -2   1       58.89       70.78     15.57 o 
 -11  -2   1      405.07      389.78     19.10 o 
 -10  -2   1     1334.33     1270.67     27.73 o 
  -9  -2   1       11.70       10.34      5.38 o 
  -8  -2   1     2025.25     1919.31     31.72 o 
  -7  -2   1     1295.95     1200.82     22.45 o 
  -6  -2   1      613.18      653.16     14.64 o 
  -5  -2   1     4769.24     4678.07     55.61 o 
  -4  -2   1     1040.13      939.89     15.98 o 
  -3  -2   1     2266.25     2277.94     31.63 o 
  -2  -2   1     9081.56     9166.84     92.92 o 
  -1  -2   1    15051.96    15425.89    219.06 o 
   0  -2   1     6439.15     6868.65    111.20 o 
   1  -2   1    12461.47    13166.65    603.93 o 
   2  -2   1     8790.18     9756.83    157.47 o 
   3  -2   1      201.88      231.38     26.05 o 
   4  -2   1    35127.14    35879.74    460.92 o 
   5  -2   1     5058.49     5612.04     82.44 o 
   6  -2   1     8570.98     8710.01    106.97 o 
   7  -2   1     6895.68     6789.44     78.49 o 
   8  -2   1      125.53      125.60      8.20 o 
   9  -2   1      524.55      511.18     18.17 o 
  10  -2   1     2471.64     2498.35     55.05 o 
  11  -2   1      137.79      118.22     12.24 o 
  12  -2   1      458.29      509.09     46.09 o 
  13  -2   1      469.19      479.37     19.36 o 
  14  -2   1        5.69        5.92      8.64 o 
 -13  -1   1      148.60      151.37     13.70 o 
 -12  -1   1      308.80      291.53     16.59 o 
 -11  -1   1     1489.99     1451.17     33.24 o 
 -10  -1   1      663.16      658.38     18.30 o 
  -9  -1   1      250.29      260.16     11.43 o 
  -8  -1   1     3104.20     3014.95     38.37 o 
  -7  -1   1      562.50      548.72     12.19 o 
  -6  -1   1     3621.59     3633.21     37.48 o 
  -5  -1   1     6562.33     6577.34     60.56 o 
  -4  -1   1       31.98       32.74      2.52 o 
  -3  -1   1     3485.28     3480.77     38.70 o 
  -2  -1   1      189.39      157.83      5.31 o 
  -1  -1   1     2905.10     2579.62     62.42 o 
   0  -1   1    18392.08    18897.10    295.45 o 
   1  -1   1     4647.14     5042.13     97.84 o 
   2  -1   1      243.25      231.47     13.55 o 
   3  -1   1     9740.41    10351.89    137.56 o 
   4  -1   1     8510.98     8460.90     99.67 o 
   5  -1   1      388.51      368.93      9.84 o 
   6  -1   1     5518.83     5202.37     55.61 o 
   7  -1   1       53.62       53.35      5.19 o 
   8  -1   1      913.05      857.32     15.73 o 
   9  -1   1      774.57      775.56     18.16 o 
  10  -1   1      235.08      264.49     12.27 o 
  11  -1   1     1250.85     1300.28     29.18 o 
  12  -1   1      979.18     1023.59     27.41 o 
  13  -1   1        5.38        6.65      8.13 o 
  14  -1   1      267.18      249.23     34.84 o 
 -14   0   1      290.11      284.19     20.44 o 
 -13   0   1       17.56       14.39      7.96 o 
 -12   0   1      393.37      366.28     17.36 o 
 -11   0   1      839.18      771.64     21.62 o 
 -10   0   1        2.17       -0.42      4.18 o 
  -9   0   1     1625.43     1618.75     24.94 o 
  -8   0   1     1877.06     1795.87     25.07 o 
  -7   0   1       25.46       19.39      4.03 o 
  -6   0   1     7088.66     7260.01     74.29 o 
  -5   0   1     3054.36     2940.80     33.89 o 
  -4   0   1      878.68      855.11     18.74 o 
  -3   0   1     5250.34     5260.31     62.91 o 
  -2   0   1     2107.58     2049.55     36.78 o 
  -1   0   1     4224.80     4270.38     95.62 o 
   1   0   1       11.96       -2.84      2.84 o 
   2   0   1     6179.64     6440.02     86.68 o 
   3   0   1    15881.43    16506.08    162.70 o 
   4   0   1       59.57       64.85      3.07 o 
   5   0   1     8414.78     8390.93     74.95 o 
   6   0   1     3145.77     3159.83     35.65 o 
   7   0   1      307.63      308.75      8.05 o 
   8   0   1     1800.04     1857.01     43.06 o 
   9   0   1     1826.49     1801.51     45.89 o 
  10   0   1      745.45      666.81     24.55 o 
  11   0   1      567.70      572.81     21.86 o 
  12   0   1      307.26      317.90     23.07 o 
  13   0   1        9.76        4.32     10.30 o 
 -14   1   1       99.58       96.06     10.96 o 
 -13   1   1      426.47      432.57     17.09 o 
 -12   1   1     1237.04     1257.01     29.06 o 
 -11   1   1      104.09       98.15     13.42 o 
 -10   1   1      835.50      804.95     25.74 o 
  -9   1   1     2823.10     2859.78     42.99 o 
  -8   1   1      159.71      157.98      8.03 o 
  -7   1   1      764.20      774.38     20.95 o 
  -6   1   1     6621.90     6787.47     69.64 o 
  -5   1   1     1097.60     1183.38     17.21 o 
  -4   1   1    15813.48    15322.81    171.60 o 
  -3   1   1     3645.49     3965.64     47.91 o 
  -2   1   1     1191.18     1200.91     22.26 o 
   0   1   1    13180.97    13889.70    221.99 o 
   1   1   1     7792.62     8285.36    130.48 o 
   2   1   1    16188.54    16416.68    161.30 o 
   3   1   1     2458.68     2559.91     27.52 o 
   4   1   1     4509.85     4422.30     45.22 o 
   5   1   1     8304.06     8178.77     79.60 o 
   6   1   1       83.62       76.92      4.83 o 
   7   1   1     2176.99     2165.84     32.20 o 
   8   1   1      512.74      543.47     15.24 o 
   9   1   1      348.87      360.77     15.50 o 
  10   1   1     2659.92     2582.07     47.05 o 
  11   1   1      326.88      350.46     18.22 o 
  12   1   1       44.57       44.93     10.21 o 
  13   1   1      201.54      197.00     21.34 o 
 -14   2   1       22.69        3.26      6.85 o 
 -13   2   1      488.27      498.29     16.26 o 
 -12   2   1      357.23      332.84     21.73 o 
 -11   2   1      323.82      324.54     16.76 o 
 -10   2   1     1713.75     1751.42     36.26 o 
  -9   2   1     1392.29     1303.83     25.30 o 
  -8   2   1      602.11      596.52     15.60 o 
  -7   2   1    10450.58    10234.58    133.49 o 
  -6   2   1     2147.57     2333.13     32.07 o 
  -5   2   1     6152.00     6010.56     73.82 o 
  -4   2   1    23561.21    24273.61    266.63 o 
  -3   2   1      271.96      270.80     12.45 o 
  -2   2   1    11729.23    13110.66    284.71 o 
  -1   2   1     4483.28     4631.97    103.06 o 
   0   2   1     9804.53    10119.49    157.10 o 
   1   2   1      660.16      813.73     12.30 o 
   2   2   1     2960.08     2996.14     34.88 o 
   3   2   1     1051.66     1185.77     18.21 o 
   4   2   1     9535.74     9286.54     89.01 o 
   5   2   1     6298.06     6309.16     64.15 o 
   6   2   1      282.07      265.28     11.44 o 
   7   2   1     2992.95     2900.12     41.37 o 
   8   2   1      537.51      520.79     16.04 o 
   9   2   1      145.38      157.22     12.21 o 
  10   2   1     1462.46     1489.96     35.35 o 
  11   2   1      153.24      166.36     14.44 o 
  12   2   1       49.18       29.50     10.36 o 
 -15   3   1      159.10      199.75     19.64 o 
 -14   3   1      692.01      752.89     29.51 o 
 -13   3   1      621.06      612.07     25.09 o 
 -12   3   1       24.76       21.12      8.47 o 
 -11   3   1     1589.09     1582.70     31.60 o 
 -10   3   1     5271.69     5194.57     67.47 o 
  -9   3   1      229.12      252.06     11.35 o 
  -8   3   1     8316.27     8344.61     94.79 o 
  -7   3   1    10827.26    11109.88    119.67 o 
  -6   3   1     2338.40     2496.15     30.39 o 
  -5   3   1    12725.31    13533.33    155.43 o 
  -4   3   1     1050.77     1145.17     17.99 o 
  -3   3   1      593.13      611.53     11.03 o 
  -2   3   1      262.91      250.56      8.59 o 
  -1   3   1     3177.93     3266.27     56.89 o 
   0   3   1     7925.67     8110.90    108.33 o 
   1   3   1    16453.56    16011.21    158.41 o 
   2   3   1     1754.11     1779.25     27.63 o 
   3   3   1     3270.64     3073.19     38.50 o 
   4   3   1     3704.83     3496.19     44.12 o 
   5   3   1       76.44       76.87      7.14 o 
   6   3   1     1149.61     1124.28     22.35 o 
   7   3   1     1366.43     1288.30     45.39 o 
   8   3   1       77.59       73.50      8.25 o 
   9   3   1     1013.00      924.44     26.87 o 
  10   3   1       74.11       63.07     11.19 o 
  11   3   1        9.42        6.55      9.10 o 
  12   3   1      154.70      145.29     21.05 o 
 -15   4   1       41.37       30.86     11.76 o 
 -14   4   1     1049.41     1111.49     34.73 o 
 -13   4   1      335.28      343.84     29.39 o 
 -12   4   1     1362.33     1388.63     37.30 o 
 -11   4   1     5421.68     5527.82     66.37 o 
 -10   4   1      937.68      935.05     20.17 o 
  -9   4   1     4095.22     4119.14     49.83 o 
  -8   4   1     4615.01     4743.41     53.82 o 
  -7   4   1      758.74      739.50     15.74 o 
  -6   4   1     4422.81     4398.55     57.26 o 
  -5   4   1     8952.60     8992.01     94.68 o 
  -4   4   1      241.92      236.99      6.38 o 
  -3   4   1     2809.28     2832.80     47.51 o 
  -2   4   1     2658.08     2761.22     40.40 o 
  -1   4   1     2675.25     2887.54     38.88 o 
   0   4   1    10900.79    10881.35    123.66 o 
   1   4   1      221.70      209.92      7.46 o 
   2   4   1     2447.91     2365.17     31.80 o 
   3   4   1     3391.41     3112.02     47.77 o 
   4   4   1     1116.25     1089.96     20.75 o 
   5   4   1     1423.32     1363.87     34.76 o 
   6   4   1     1604.23     1593.24     28.88 o 
   7   4   1       73.59       89.20      8.80 o 
   8   4   1       24.78       17.28      7.55 o 
   9   4   1     1326.82     1330.51     34.29 o 
  10   4   1        9.71       12.17      9.30 o 
  11   4   1       61.89       83.49     13.72 o 
 -15   5   1      750.43      772.77     41.91 o 
 -14   5   1     1372.34     1367.77     43.08 o 
 -13   5   1        0.26        3.83      8.18 o 
 -12   5   1     3205.59     3243.81     50.86 o 
 -11   5   1     2746.05     2835.87     40.83 o 
 -10   5   1       22.82       22.68      5.73 o 
  -9   5   1     5897.85     6049.03     66.97 o 
  -8   5   1     3106.20     3144.31     38.99 o 
  -7   5   1     2842.67     2920.84     35.51 o 
  -6   5   1     7123.84     7354.48     80.00 o 
  -5   5   1     4829.85     5217.22     63.75 o 
  -4   5   1     1193.88     1159.83     19.32 o 
  -3   5   1     7023.89     7167.87     85.27 o 
  -2   5   1     1750.05     1923.36     41.07 o 
  -1   5   1    15790.80    16248.43    164.29 o 
   0   5   1     2815.47     2593.07     33.09 o 
   1   5   1     2944.00     3031.63     48.18 o 
   2   5   1     3982.90     3961.32     54.89 o 
   3   5   1     4306.60     4294.52     54.24 o 
   4   5   1      264.02      228.00     10.53 o 
   5   5   1     1406.63     1351.72     26.76 o 
   6   5   1     1370.16     1374.11     27.82 o 
   7   5   1       12.43        6.41      5.84 o 
   8   5   1      266.05      271.90     17.30 o 
   9   5   1      409.28      394.21     20.87 o 
  10   5   1       40.48       30.56     10.81 o 
 -14   6   1       62.43       39.11     24.59 o 
 -13   6   1      760.59      734.28     29.83 o 
 -12   6   1     1302.58     1313.79     38.43 o 
 -11   6   1      154.97      178.20     11.72 o 
 -10   6   1     3820.42     3821.58     48.38 o 
  -9   6   1     5898.42     6096.78     74.55 o 
  -8   6   1      657.13      685.35     14.43 o 
  -7   6   1     3012.42     3110.03     32.46 o 
  -6   6   1     6954.45     7386.01     71.45 o 
  -5   6   1       48.89       67.13      6.90 o 
  -4   6   1     4699.21     4737.84     60.78 o 
  -3   6   1     4870.30     4906.62     85.67 o 
  -2   6   1       31.07       25.85      8.84 o 
  -1   6   1    26241.14    26795.93    241.19 o 
   0   6   1     2409.22     2496.43     33.68 o 
   1   6   1     3406.02     3381.26     43.36 o 
   2   6   1     2280.84     2220.35     37.50 o 
   3   6   1      149.28      154.37     13.65 o 
   4   6   1      839.68      874.92     50.65 o 
   5   6   1     1474.22     1498.82     29.87 o 
   6   6   1      323.02      353.02     17.45 o 
   7   6   1      122.18      131.28     11.86 o 
   8   6   1      378.85      405.01     22.04 o 
   9   6   1       41.02       22.17     12.07 o 
  10   6   1       21.31       22.36     16.69 o 
 -14   7   1       80.32       74.50     26.79 o 
 -13   7   1     1500.12     1519.48     80.67 o 
 -12   7   1      472.59      451.68     23.03 o 
 -11   7   1      372.82      378.65     17.55 o 
 -10   7   1     2820.05     2925.43     50.64 o 
  -9   7   1     1601.74     1649.30     33.81 o 
  -8   7   1      171.20      176.64      7.72 o 
  -7   7   1     3681.99     3739.78     52.28 o 
  -6   7   1     1374.91     1405.44     23.16 o 
  -5   7   1     2039.17     1994.64     32.00 o 
  -4   7   1     6172.35     5955.92     76.08 o 
  -3   7   1       11.22       -0.63      5.95 o 
  -2   7   1     2601.64     2655.41     35.82 o 
  -1   7   1     2009.19     1982.44     27.19 o 
   0   7   1        5.66       -1.80      3.31 o 
   1   7   1      895.22      851.56     23.89 o 
   2   7   1     1177.12     1206.26     27.24 o 
   3   7   1        0.90       -5.42      5.42 o 
   4   7   1     2062.63     2071.22     40.52 o 
   5   7   1      592.57      587.88     21.35 o 
   6   7   1       75.39       87.36     11.49 o 
   7   7   1       82.65       62.57     12.20 o 
   8   7   1      159.41      178.39     21.65 o 
   9   7   1      181.61      182.58     42.87 o 
 -14   8   1      549.52      585.72     54.86 o 
 -13   8   1      888.08      949.57     64.74 o 
 -12   8   1        7.60        7.56     11.89 o 
 -11   8   1     3146.80     3129.44     65.62 o 
 -10   8   1     3807.06     3901.26     65.19 o 
  -9   8   1      217.70      207.60     11.14 o 
  -8   8   1     4587.07     4652.72     66.00 o 
  -7   8   1     1043.37     1016.89     24.28 o 
  -6   8   1      438.72      418.40     12.61 o 
  -5   8   1     4306.85     4246.79     54.15 o 
  -4   8   1     1288.95     1390.20     27.78 o 
  -3   8   1      886.75      927.58     21.45 o 
  -2   8   1     2387.74     2421.08     48.49 o 
  -1   8   1      431.61      400.89     14.47 o 
   0   8   1      493.26      475.53     13.49 o 
   1   8   1     5536.72     5514.00     76.23 o 
   2   8   1      176.42      186.05     12.43 o 
   3   8   1     1178.63     1177.37     29.42 o 
   4   8   1      426.08      457.05     19.84 o 
   5   8   1       39.80       30.02      9.00 o 
   6   8   1      135.90      128.32     14.31 o 
   7   8   1       69.19       53.61     12.66 o 
   8   8   1        3.74        6.68     11.76 o 
 -15   9   1      310.91      311.74     46.62 o 
 -14   9   1     1217.86     1134.82     74.14 o 
 -13   9   1      373.20      372.27     46.25 o 
 -12   9   1      813.61      785.74     34.96 o 
 -11   9   1     3569.03     3658.61     56.98 o 
 -10   9   1      189.75      192.44     14.11 o 
  -9   9   1     1663.63     1679.55     33.21 o 
  -8   9   1     2855.33     2753.64     46.62 o 
  -7   9   1       94.00       86.63      8.99 o 
  -6   9   1     2684.66     2598.58     45.22 o 
  -5   9   1     2343.01     2336.72     45.89 o 
  -4   9   1        9.96       -4.12      4.12 o 
  -3   9   1     1748.00     1704.70     29.90 o 
  -2   9   1     3524.44     3500.36     58.13 o 
  -1   9   1      551.52      578.74     21.91 o 
   0   9   1     1523.66     1594.35     76.15 o 
   1   9   1      190.27      186.40     13.77 o 
   2   9   1      158.11      147.65     13.81 o 
   3   9   1      310.29      346.20     17.77 o 
   4   9   1       11.79       14.79     10.27 o 
   5   9   1       97.62       86.76     12.66 o 
   6   9   1       62.17       85.06     13.81 o 
   7   9   1       14.75       16.29     11.22 o 
 -14  10   1      786.45      860.04     31.39 o 
 -13  10   1       65.02       50.78     10.58 o 
 -12  10   1     2023.94     2037.79     44.50 o 
 -11  10   1     1794.30     1797.63     49.31 o 
 -10  10   1      625.02      561.61     23.17 o 
  -9  10   1     3838.63     3803.73     60.98 o 
  -8  10   1      165.07      170.84     12.47 o 
  -7  10   1      692.64      686.57     22.08 o 
  -6  10   1     2335.49     2287.19     44.05 o 
  -5  10   1      815.16      808.43     24.54 o 
  -4  10   1     1081.29     1037.18     27.86 o 
  -3  10   1     1901.89     1887.86     39.64 o 
  -2  10   1      122.30       97.55     11.09 o 
  -1  10   1      850.06      911.10     30.95 o 
   0  10   1      472.47      490.22     24.94 o 
   1  10   1       24.78       16.64      9.54 o 
   2  10   1      204.78      212.68     25.94 o 
   3  10   1      256.76      263.19     24.37 o 
   4  10   1        6.24       -9.65      9.65 o 
   5  10   1      176.57      179.79     20.11 o 
   6  10   1       69.74       81.88     16.49 o 
 -15  11   1     1101.17     1122.98     43.08 o 
 -14  11   1      193.03      206.61     19.04 o 
 -13  11   1      677.87      679.27     76.52 o 
 -12  11   1     1453.56     1501.88     43.36 o 
 -11  11   1        1.70       -4.86      7.01 o 
 -10  11   1     1443.99     1411.29     34.02 o 
  -9  11   1     1951.81     1936.44     40.85 o 
  -8  11   1       43.97       35.56      9.71 o 
  -7  11   1     2421.82     2373.17     46.88 o 
  -6  11   1     2557.97     2461.04     48.36 o 
  -5  11   1      371.62      365.30     29.49 o 
  -4  11   1     1415.63     1571.47     47.02 o 
  -3  11   1      164.67      164.22     13.98 o 
  -2  11   1      180.48      215.86     25.26 o 
  -1  11   1      407.59      449.28     33.06 o 
   0  11   1      105.04       89.91     19.47 o 
   1  11   1      286.04      286.95     29.30 o 
   2  11   1      258.68      327.68     49.55 o 
   3  11   1       24.77        4.85     11.86 o 
   4  11   1       72.78       75.64     16.33 o 
   5  11   1       20.07       60.02     17.32 o 
 -14  12   1       62.18       42.96     15.44 o 
 -13  12   1      765.15      745.65     39.48 o 
 -12  12   1      360.75      351.95     21.15 o 
 -11  12   1      634.72      625.95     23.90 o 
 -10  12   1     2330.26     2422.33     49.29 o 
  -9  12   1      242.91      227.58     16.12 o 
  -8  12   1      651.13      658.58     24.69 o 
  -7  12   1      799.41      763.53     26.89 o 
  -6  12   1       38.53       20.56      9.41 o 
  -5  12   1      769.66      793.32     35.96 o 
  -4  12   1      655.30      714.18     25.85 o 
  -3  12   1        0.20      -12.74     12.74 o 
  -2  12   1      504.02      443.92     34.50 o 
  -1  12   1      137.19      107.51     21.62 o 
   0  12   1       10.49       -0.83     15.56 o 
   1  12   1      202.09      222.87     29.21 o 
   2  12   1       64.70       59.70     20.63 o 
   3  12   1        2.55      -13.76     17.66 o 
   4  12   1       89.92      129.21     52.11 o 
 -13  13   1      725.19      780.06     44.06 o 
 -12  13   1       16.04        7.06     11.04 o 
 -11  13   1     1612.16     1566.52     40.30 o 
 -10  13   1      686.41      632.96     25.97 o 
  -9  13   1      153.29      158.19     15.48 o 
  -8  13   1      778.75      783.18     28.28 o 
  -7  13   1      331.61      281.82     19.11 o 
  -6  13   1      233.43      220.31     17.51 o 
  -5  13   1      416.74      420.69     22.33 o 
  -4  13   1      104.14       75.35     15.20 o 
  -3  13   1       17.44        1.29     13.74 o 
  -2  13   1      312.01      352.25     35.60 o 
  -1  13   1       47.82       77.72     21.67 o 
   0  13   1       46.61       42.27     27.31 o 
   1  13   1      164.28      191.78     29.66 o 
   2  13   1       10.41      -17.83     18.73 o 
 -13  14   1      104.61       97.32     23.19 o 
 -12  14   1      520.59      555.50     49.30 o 
 -11  14   1      850.46      821.13     34.32 o 
 -10  14   1       30.51        7.14     11.02 o 
  -9  14   1      408.58      417.38     23.41 o 
  -8  14   1      320.90      382.15     29.13 o 
  -7  14   1        0.00       -7.21      9.73 o 
  -6  14   1      570.15      602.24     44.46 o 
  -5  14   1      101.74       91.36     20.92 o 
  -4  14   1        4.38       -5.69     18.89 o 
  -3  14   1      176.10      154.35     27.03 o 
  -2  14   1       88.93       65.37     22.39 o 
  -1  14   1       21.26       -2.07     18.82 o 
   0  14   1      102.92       96.52     25.62 o 
 -11  15   1      140.99      145.25     20.13 o 
 -10  15   1      154.93      162.36     20.39 o 
  -9  15   1      217.67      248.76     24.16 o 
  -8  15   1       23.58        7.93     11.30 o 
  -7  15   1       25.40       39.08     13.54 o 
  -6  15   1      473.36      480.20     31.12 o 
  -5  15   1       16.86       23.56     19.83 o 
  -4  15   1      118.23      152.34     27.75 o 
  -3  15   1      118.21      156.25     29.69 o 
  -2  15   1        5.13       -6.84     18.19 o 
  -8  16   1       32.56       23.18     16.20 o 
  -7  16   1      520.84      560.90     37.91 o 
  -6  16   1       61.92      114.06     38.32 o 
   6 -16   2      103.58      104.83     26.70 o 
   7 -16   2       72.59       63.17     17.99 o 
   1 -15   2       72.93       42.91     21.26 o 
   2 -15   2       99.07      104.06     26.25 o 
   3 -15   2      208.28      226.46     31.09 o 
   4 -15   2       36.36        4.81     18.46 o 
   5 -15   2      245.03      256.90     32.22 o 
   6 -15   2      547.31      664.15     34.21 o 
   7 -15   2        4.13       -8.61     10.70 o 
   8 -15   2      610.32      545.38     32.90 o 
   9 -15   2      975.10     1027.57     45.81 o 
  10 -15   2      180.64      166.07     24.48 o 
  -1 -14   2      117.01       78.68     61.72 o 
   0 -14   2        7.95       -5.24     17.84 o 
   1 -14   2        7.63      -14.68     14.68 o 
   2 -14   2      532.11      583.75     42.45 o 
   3 -14   2      168.31      216.61     29.63 o 
   4 -14   2       83.04       61.84     19.93 o 
   5 -14   2      507.92      490.55     33.09 o 
   6 -14   2      206.84      190.15     25.32 o 
   7 -14   2      189.49      178.59     17.44 o 
   8 -14   2      908.22      840.43     30.78 o 
   9 -14   2       98.48       55.97     14.70 o 
  10 -14   2      281.65      281.47     25.67 o 
  11 -14   2      954.81      931.02     53.27 o 
  12 -14   2      210.15      253.53     30.02 o 
  -3 -13   2       22.20       12.60     19.24 o 
  -2 -13   2       39.13       56.31     22.89 o 
  -1 -13   2      218.68      208.07     29.53 o 
   0 -13   2        5.51       -0.61     15.35 o 
   1 -13   2      286.76      321.23     32.36 o 
   2 -13   2      588.91      725.21     68.16 o 
   3 -13   2       16.27       -2.63     14.16 o 
   4 -13   2      510.62      520.52     27.66 o 
   5 -13   2      464.42      463.02     22.62 o 
   6 -13   2        0.56       -2.24      8.65 o 
   7 -13   2      825.07      834.17     28.81 o 
   8 -13   2      932.35      890.43     32.15 o 
   9 -13   2      355.34      340.05     37.71 o 
  10 -13   2      444.89      404.07     27.86 o 
  11 -13   2      656.40      548.80     31.74 o 
  12 -13   2      430.79      482.53     35.21 o 
  13 -13   2     1073.87      962.14     48.63 o 
  -4 -12   2       27.10       60.29     20.08 o 
  -3 -12   2       44.53       44.79     18.31 o 
  -2 -12   2      396.11      472.89     33.08 o 
  -1 -12   2       26.55       18.60     11.57 o 
   0 -12   2       35.52       36.29     12.35 o 
   1 -12   2      724.60      813.06     32.78 o 
   2 -12   2       85.68      103.83     15.17 o 
   3 -12   2      488.98      444.41     30.83 o 
   4 -12   2     1723.03     1682.17     39.84 o 
   5 -12   2      224.71      221.75     18.98 o 
   6 -12   2      864.68      856.68     27.51 o 
   7 -12   2     1027.35     1021.61     29.95 o 
   8 -12   2        2.84       -1.40      7.70 o 
   9 -12   2     2465.12     2454.46     55.18 o 
  10 -12   2      490.77      543.48     40.91 o 
  11 -12   2       50.21       45.56     13.22 o 
  12 -12   2     1240.90     1246.97     52.90 o 
  13 -12   2      918.55      983.19     45.82 o 
  -5 -11   2      169.82      211.46     26.89 o 
  -4 -11   2        1.06      -14.84     15.22 o 
  -3 -11   2      310.60      329.20     43.45 o 
  -2 -11   2      441.60      481.56     67.39 o 
  -1 -11   2       19.11       -2.96     11.62 o 
   0 -11   2      250.31      251.49     30.04 o 
   1 -11   2     1803.64     1834.35     47.59 o 
   2 -11   2      245.96      221.94     15.05 o 
   3 -11   2     3026.48     2972.13     53.16 o 
   4 -11   2      753.98      801.35     21.98 o 
   5 -11   2        7.34       11.17      6.72 o 
   6 -11   2     1060.55     1078.04     29.25 o 
   7 -11   2     1033.37      988.64     27.57 o 
   8 -11   2     1014.95     1000.26     27.75 o 
   9 -11   2     2028.98     1955.64     50.60 o 
  10 -11   2      396.38      366.63     22.81 o 
  11 -11   2      209.42      243.18     26.79 o 
  12 -11   2     1559.72     1573.91     47.75 o 
  13 -11   2        4.00       22.76     13.00 o 
  14 -11   2      738.00      741.13     37.40 o 
  -7 -10   2        0.61       -7.64     12.23 o 
  -6 -10   2       70.15       99.05     15.50 o 
  -5 -10   2       45.52       34.11     12.90 o 
  -4 -10   2      114.14      109.84     19.30 o 
  -3 -10   2      587.04      676.40     39.17 o 
  -2 -10   2      207.04      214.32     23.28 o 
  -1 -10   2      322.70      312.48     23.89 o 
   0 -10   2     1564.27     1643.01     71.85 o 
   1 -10   2      119.76      138.70     23.56 o 
   2 -10   2     1218.45     1181.32     25.78 o 
   3 -10   2     3038.86     3079.00     46.74 o 
   4 -10   2      679.63      658.66     26.89 o 
   5 -10   2     2713.95     2473.46     54.02 o 
   6 -10   2     1996.02     2006.37     34.86 o 
   7 -10   2      256.17      262.07     12.42 o 
   8 -10   2     2970.99     2987.46     45.18 o 
   9 -10   2      599.72      567.85     22.03 o 
  10 -10   2       73.73       76.63     12.03 o 
  11 -10   2     3145.73     3133.07     71.45 o 
  12 -10   2      658.87      694.24     28.28 o 
  13 -10   2      541.73      591.87     26.51 o 
  14 -10   2     1471.21     1614.67     53.64 o 
  -8  -9   2        0.14       -1.69     10.08 o 
  -7  -9   2      156.30      159.24     15.05 o 
  -6  -9   2      114.64      115.94     14.55 o 
  -5  -9   2       20.77       17.34      8.56 o 
  -4  -9   2      238.19      244.43     15.97 o 
  -3  -9   2      745.96      776.97     24.25 o 
  -2  -9   2       41.38       40.15      8.28 o 
  -1  -9   2      552.17      629.74     29.73 o 
   0  -9   2     1453.72     1454.13     82.95 o 
   1  -9   2      125.14      123.96     10.05 o 
   2  -9   2     3468.84     3372.74     48.13 o 
   3  -9   2     2192.62     2092.70     34.38 o 
   4  -9   2       47.84       42.19      6.35 o 
   5  -9   2     1764.75     1780.53     30.80 o 
   6  -9   2     2046.58     1975.00     32.88 o 
   7  -9   2      587.43      592.11     26.71 o 
   8  -9   2     5221.94     5186.78     65.61 o 
   9  -9   2       67.65       63.32      7.87 o 
  10  -9   2      668.42      670.17     22.23 o 
  11  -9   2     2973.70     3120.01     58.24 o 
  12  -9   2       66.93       59.45     10.64 o 
  13  -9   2     2071.85     2107.41    146.66 o 
  14  -9   2     1156.44     1159.75     35.87 o 
  -9  -8   2        9.88        4.41     11.41 o 
  -8  -8   2       12.20        6.38      9.45 o 
  -7  -8   2      210.55      186.40     16.64 o 
  -6  -8   2      248.72      213.55     18.01 o 
  -5  -8   2      369.35      381.16     23.03 o 
  -4  -8   2      766.03      758.97     23.95 o 
  -3  -8   2        7.25       -0.94      6.19 o 
  -2  -8   2      935.85      919.29     33.69 o 
  -1  -8   2      698.83      689.58     35.10 o 
   0  -8   2      686.84      672.73     14.57 o 
   1  -8   2     3231.23     3215.25     49.00 o 
   2  -8   2     3594.42     3482.22     47.32 o 
   3  -8   2      103.58      104.02      7.56 o 
   4  -8   2     1856.27     1808.73     32.57 o 
   5  -8   2     2619.24     2450.77     36.26 o 
   6  -8   2      196.42      208.20      9.64 o 
   7  -8   2     6378.03     6334.44     75.05 o 
   8  -8   2     1372.51     1446.58     25.63 o 
   9  -8   2     1451.87     1456.83     28.42 o 
  10  -8   2     4881.45     4862.15     78.23 o 
  11  -8   2     1496.59     1398.94     66.18 o 
  12  -8   2     1518.46     1532.37     34.27 o 
  13  -8   2     1907.36     1884.17     54.18 o 
  14  -8   2      119.21      115.30     13.42 o 
 -10  -7   2       87.39       89.06     23.60 o 
  -9  -7   2        0.31       -8.54      8.54 o 
  -8  -7   2      205.31      198.44     16.87 o 
  -7  -7   2      160.14      174.91     15.02 o 
  -6  -7   2       48.40       53.60     15.05 o 
  -5  -7   2      831.99      849.75     24.94 o 
  -4  -7   2      506.71      474.25     18.04 o 
  -3  -7   2      307.78      273.06     13.32 o 
  -2  -7   2     3266.33     3237.33     49.77 o 
  -1  -7   2     1291.21     1280.81     20.44 o 
   0  -7   2     1671.02     1618.89     21.26 o 
   1  -7   2     3060.70     3047.30     32.66 o 
   2  -7   2     1373.95     1354.64     23.51 o 
   3  -7   2      277.20      277.99     10.08 o 
   4  -7   2     7722.22     7647.05     85.89 o 
   5  -7   2     1473.18     1580.26     25.50 o 
   6  -7   2     4027.47     4018.19     50.39 o 
   7  -7   2     4741.78     4706.13     57.28 o 
   8  -7   2      293.86      277.87     10.00 o 
   9  -7   2     1478.34     1513.13     31.20 o 
  10  -7   2     3421.93     3543.15     66.35 o 
  11  -7   2      306.40      297.22     12.87 o 
  12  -7   2     1299.79     1445.30     31.45 o 
  13  -7   2      547.81      566.23     29.07 o 
  14  -7   2       24.08       29.50     16.97 o 
  15  -7   2      562.09      613.07     40.61 o 
 -10  -6   2       43.36       29.01     10.41 o 
  -9  -6   2       69.64       63.71     12.69 o 
  -8  -6   2      661.43      687.11     27.12 o 
  -7  -6   2      103.22       80.47     10.71 o 
  -6  -6   2      713.52      732.43     22.84 o 
  -5  -6   2     1517.58     1490.38     44.11 o 
  -4  -6   2      281.97      243.48     12.48 o 
  -3  -6   2     2069.98     1953.30     34.76 o 
  -2  -6   2      926.12      847.28     32.63 o 
  -1  -6   2      156.98      178.06     12.61 o 
   0  -6   2     2285.88     2182.52     25.08 o 
   1  -6   2     3267.78     3303.42     36.36 o 
   2  -6   2     1508.34     1614.48     24.95 o 
   3  -6   2    13937.75    14173.45    147.03 o 
   4  -6   2     5974.82     6002.73     68.06 o 
   5  -6   2     1448.72     1472.91     27.27 o 
   6  -6   2     9202.97     9546.43    102.58 o 
   7  -6   2      340.73      325.57     10.52 o 
   8  -6   2     4952.51     5057.11     82.32 o 
   9  -6   2     1461.26     1497.03     74.07 o 
  10  -6   2     2325.54     2368.56     84.05 o 
  11  -6   2     1990.81     2037.62     80.97 o 
  12  -6   2      931.95      956.17     37.48 o 
  13  -6   2       19.05       23.26     15.67 o 
  14  -6   2      586.67      591.07     55.92 o 
  15  -6   2      546.86      623.71     64.98 o 
 -11  -5   2       89.68       97.70     16.93 o 
 -10  -5   2        2.97        3.70      9.17 o 
  -9  -5   2      252.56      253.69     17.29 o 
  -8  -5   2      581.10      546.78     20.93 o 
  -7  -5   2       13.01        7.03      6.76 o 
  -6  -5   2     2052.69     2065.26     38.71 o 
  -5  -5   2      331.19      287.69     13.20 o 
  -4  -5   2      364.14      334.85     12.98 o 
  -3  -5   2     2347.61     2241.54     36.33 o 
  -2  -5   2      140.20      148.13      9.80 o 
  -1  -5   2     8738.47     8967.74     94.89 o 
   0  -5   2    23892.09    24362.00    202.31 o 
   1  -5   2      183.93      240.74      8.83 o 
   2  -5   2    18757.00    18737.68    189.02 o 
   3  -5   2     4151.94     3994.05     76.26 o 
   4  -5   2      817.90      940.94     23.02 o 
   5  -5   2     3163.82     3201.61     37.14 o 
   6  -5   2     1709.24     1732.95     17.83 o 
   7  -5   2      126.91      127.44      6.79 o 
   8  -5   2     4748.97     4890.14     69.15 o 
   9  -5   2      624.38      689.35     24.12 o 
  10  -5   2      252.57      268.64     17.29 o 
  11  -5   2     1689.28     1708.37     38.39 o 
  12  -5   2      131.78      140.17     16.46 o 
  13  -5   2      642.82      680.76    105.56 o 
  14  -5   2     1162.74     1197.66     52.29 o 
 -12  -4   2      129.69      129.00     18.13 o 
 -11  -4   2        9.05        4.40      8.69 o 
 -10  -4   2      343.63      380.61     19.42 o 
  -9  -4   2      669.40      697.75     23.63 o 
  -8  -4   2        6.71       -2.56      6.20 o 
  -7  -4   2      481.87      483.70     17.36 o 
  -6  -4   2     1453.03     1401.92     28.86 o 
  -5  -4   2        5.41        3.88      4.42 o 
  -4  -4   2     4791.06     4584.80     61.73 o 
  -3  -4   2     3030.03     2975.71     42.75 o 
  -2  -4   2      758.27      733.51     24.98 o 
  -1  -4   2    13211.96    13226.84    148.40 o 
   0  -4   2     2715.47     2789.58     33.26 o 
   1  -4   2     7654.08     7997.48     93.05 o 
   2  -4   2    10405.82    10551.39    120.20 o 
   3  -4   2     3427.25     3496.96     44.65 o 
   4  -4   2      956.07      923.93     16.16 o 
   5  -4   2    24156.52    26145.01    341.56 o 
   6  -4   2     2835.39     3241.54     41.09 o 
   7  -4   2     3867.38     4052.26     50.59 o 
   8  -4   2     2924.63     2993.91     72.78 o 
   9  -4   2     1076.91     1019.30     31.60 o 
  10  -4   2     4284.91     4361.23     80.74 o 
  11  -4   2     1267.05     1328.11     33.34 o 
  12  -4   2      120.28      116.54      9.05 o 
  13  -4   2     1150.59     1191.85     30.66 o 
  14  -4   2      499.69      540.83     20.71 o 
 -12  -3   2      148.09      153.55     16.95 o 
 -11  -3   2      133.39      122.28     12.02 o 
 -10  -3   2      537.44      512.77     25.17 o 
  -9  -3   2      448.20      477.77     16.83 o 
  -8  -3   2      324.01      320.68     13.26 o 
  -7  -3   2     2971.46     2875.22     45.11 o 
  -6  -3   2       97.96       96.59      7.02 o 
  -5  -3   2     1887.35     1736.02     26.91 o 
  -4  -3   2     7312.10     6921.44    108.50 o 
  -3  -3   2        3.06       18.06      4.60 o 
  -2  -3   2    14571.26    14332.96    145.11 o 
  -1  -3   2     6591.01     6446.05     61.78 o 
   0  -3   2      939.25     1000.94     23.65 o 
   1  -3   2     9801.22     9795.59    134.06 o 
   2  -3   2    18342.20    18637.70    234.49 o 
   3  -3   2       15.75       37.76      4.71 o 
   4  -3   2     4287.80     4335.53     47.38 o 
   5  -3   2     3597.95     3559.20     48.17 o 
   6  -3   2       76.43       79.13     10.87 o 
   7  -3   2     3613.90     3752.82     54.21 o 
   8  -3   2      692.90      772.12     24.02 o 
   9  -3   2       85.47       72.83      9.21 o 
  10  -3   2     7640.44     7829.63    107.18 o 
  11  -3   2        9.75        0.57      5.15 o 
  12  -3   2     1062.25     1074.14     28.81 o 
  13  -3   2      658.20      617.18     21.71 o 
  14  -3   2       37.13       34.61      9.66 o 
 -13  -2   2       91.52       94.60     15.48 o 
 -12  -2   2        1.84        4.75      7.74 o 
 -11  -2   2      380.77      426.79     20.93 o 
 -10  -2   2      692.77      690.61     19.96 o 
  -9  -2   2       10.16        9.51      5.46 o 
  -8  -2   2     2503.78     2462.43     37.46 o 
  -7  -2   2     1553.06     1504.85     25.65 o 
  -6  -2   2     1401.81     1380.00     23.65 o 
  -5  -2   2     4190.23     4032.57     42.16 o 
  -4  -2   2     1683.29     1552.90     20.81 o 
  -3  -2   2     4780.61     4894.76     54.24 o 
  -2  -2   2    11572.97    12027.69    120.53 o 
  -1  -2   2       17.53       16.67      2.22 o 
   0  -2   2    12447.17    12482.40    198.27 o 
   1  -2   2     4059.65     3907.50     98.73 o 
   2  -2   2       39.89       27.50      7.70 o 
   3  -2   2     1431.52     1374.41     19.67 o 
   4  -2   2     6808.65     7409.90    103.81 o 
   5  -2   2     4189.82     4819.19     73.49 o 
   6  -2   2     3030.29     3161.66     54.31 o 
   7  -2   2     8593.41     8901.65    111.40 o 
   8  -2   2       87.64       92.32      9.06 o 
   9  -2   2      890.07      861.93     17.47 o 
  10  -2   2     1372.55     1431.90     28.80 o 
  11  -2   2        1.92       -3.30      6.20 o 
  12  -2   2      903.23      870.14     24.72 o 
  13  -2   2      302.12      251.14     15.88 o 
  14  -2   2      110.42       99.43     15.83 o 
 -13  -1   2       75.27       92.56     11.34 o 
 -12  -1   2      274.10      258.25     17.90 o 
 -11  -1   2     1349.05     1334.31     28.36 o 
 -10  -1   2      134.94      130.36      9.30 o 
  -9  -1   2     1939.97     1850.40     38.10 o 
  -8  -1   2     3167.14     3234.71     40.33 o 
  -7  -1   2        4.06        0.72      2.95 o 
  -6  -1   2     6880.55     6892.51     64.47 o 
  -5  -1   2     4199.34     4032.10     49.14 o 
  -4  -1   2     1183.71     1199.37     16.33 o 
  -3  -1   2     2399.77     2395.05     24.54 o 
  -2  -1   2    19174.49    20147.10    196.33 o 
  -1  -1   2     2900.83     3122.12     56.99 o 
   0  -1   2    40196.90    39556.27   1014.04 o 
   1  -1   2     9767.95    10335.67    239.80 o 
   2  -1   2     3471.83     3542.03     63.16 o 
   3  -1   2    14323.12    14095.01    156.39 o 
   4  -1   2    10006.79    10675.80    121.41 o 
   5  -1   2     5879.41     6120.57     74.92 o 
   6  -1   2     4758.75     4809.13     45.21 o 
   7  -1   2       65.49       65.56      4.26 o 
   8  -1   2      377.25      380.30     16.21 o 
   9  -1   2     3021.43     3035.45     49.86 o 
  10  -1   2      323.64      321.20     14.57 o 
  11  -1   2     1032.37     1057.74     29.49 o 
  12  -1   2      425.37      425.90     19.45 o 
  13  -1   2        0.69       -7.92      7.92 o 
 -14   0   2      437.56      449.82     24.45 o 
 -13   0   2       16.32       13.66      7.56 o 
 -12   0   2     1101.66     1090.62     23.73 o 
 -11   0   2      295.79      302.11     11.54 o 
 -10   0   2      344.62      317.87     11.00 o 
  -9   0   2     3499.02     3493.38     42.77 o 
  -8   0   2     1481.91     1547.22     22.43 o 
  -7   0   2     2361.14     2364.01     31.40 o 
  -6   0   2     2488.23     2318.06     33.00 o 
  -5   0   2     4303.52     4489.59     52.85 o 
  -4   0   2     6534.68     6484.07     64.43 o 
  -3   0   2    48369.91    48044.44   1058.91 o 
  -2   0   2      242.68      216.35      6.63 o 
  -1   0   2    17138.31    17443.95    375.75 o 
   0   0   2    11204.70    11693.03    772.31 o 
   1   0   2      146.08      176.50     11.29 o 
   2   0   2    35536.71    35979.64    388.62 o 
   3   0   2    13437.41    13277.76    148.22 o 
   4   0   2      133.60      136.16      9.05 o 
   5   0   2     2554.80     2552.64     29.69 o 
   6   0   2     1200.73     1200.77     18.13 o 
   7   0   2       80.41       80.06      5.43 o 
   8   0   2      737.05      694.23     18.94 o 
   9   0   2     2285.03     2192.08     39.56 o 
  10   0   2      748.82      714.02     32.54 o 
  11   0   2      698.01      721.23     23.63 o 
  12   0   2      142.74      139.88     28.65 o 
  13   0   2      115.41      101.73     17.36 o 
 -14   1   2        2.77       10.18      7.74 o 
 -13   1   2      226.52      221.55     12.69 o 
 -12   1   2      495.76      501.32     14.97 o 
 -11   1   2       40.92       51.46      5.27 o 
 -10   1   2     2398.32     2392.09     36.67 o 
  -9   1   2     3884.84     3986.80     54.51 o 
  -8   1   2        0.63       10.84      3.77 o 
  -7   1   2     5463.32     5639.29     67.06 o 
  -6   1   2     6446.92     6460.98     66.93 o 
  -5   1   2     2057.25     2268.39     27.59 o 
  -4   1   2    18147.41    18236.16    167.26 o 
  -3   1   2    57520.42    58001.61   1017.54 o 
  -2   1   2     2023.80     2260.85     53.33 o 
  -1   1   2    26040.55    27807.26    609.51 o 
   0   1   2    18119.96    19741.17    425.12 o 
   1   1   2     2277.41     2244.12     40.35 o 
   2   1   2     3600.80     3468.59     38.83 o 
   3   1   2      611.30      605.66     10.04 o 
   4   1   2     1206.84     1112.71     15.90 o 
   5   1   2     5762.84     5556.25     57.36 o 
   6   1   2      185.44      203.51      8.47 o 
   7   1   2     3332.87     3354.75     44.95 o 
   8   1   2     1032.38     1039.57     27.23 o 
   9   1   2        5.46        1.42      5.95 o 
  10   1   2     1216.30     1181.90     30.26 o 
  11   1   2      231.37      243.96     16.31 o 
  12   1   2       34.16       19.59      9.74 o 
  13   1   2      169.78      139.79     20.76 o 
 -15   2   2      341.51      365.67     20.30 o 
 -14   2   2      140.66      133.14     10.42 o 
 -13   2   2     1221.97     1236.31     35.69 o 
 -12   2   2      222.91      229.25     14.42 o 
 -11   2   2     1199.05     1166.19     26.96 o 
 -10   2   2     2724.32     2690.72     45.66 o 
  -9   2   2     1036.37     1069.86     20.73 o 
  -8   2   2      457.61      427.81     12.09 o 
  -7   2   2     5507.63     5632.59     66.40 o 
  -6   2   2     1853.71     1917.19     27.53 o 
  -5   2   2     4979.57     4799.33     54.21 o 
  -4   2   2    15152.07    15183.93    152.70 o 
  -3   2   2     5621.75     6082.59     69.41 o 
  -1   2   2     1699.24     1927.94     31.82 o 
   0   2   2     8891.40     9225.37    119.29 o 
   1   2   2    16406.96    16414.59    161.19 o 
   2   2   2     4495.06     4568.54     55.77 o 
   3   2   2     1122.48     1141.27     18.23 o 
   4   2   2    11854.05    12019.82    113.50 o 
   5   2   2      999.22      999.52     16.52 o 
   6   2   2     1681.34     1636.85     27.11 o 
   7   2   2     1793.50     1751.64     33.75 o 
   8   2   2      314.56      306.44     15.00 o 
   9   2   2      669.22      612.95     21.24 o 
  10   2   2      330.53      318.98     17.94 o 
  11   2   2       62.17       52.23     10.58 o 
  12   2   2       81.39       83.86     20.87 o 
 -15   3   2       22.35       36.40     15.74 o 
 -14   3   2      707.09      703.59     28.06 o 
 -13   3   2      377.10      394.00     21.02 o 
 -12   3   2       85.07       93.31     10.34 o 
 -11   3   2     1481.63     1547.99     31.24 o 
 -10   3   2     2944.79     2978.25     41.00 o 
  -9   3   2      493.27      472.61     13.52 o 
  -8   3   2    13515.95    13785.38    134.80 o 
  -7   3   2     2759.79     2672.74     36.12 o 
  -6   3   2      483.33      449.37     10.81 o 
  -5   3   2    15084.11    15126.34    153.39 o 
  -4   3   2     3072.77     2970.10     33.88 o 
  -3   3   2     3690.18     3848.64     46.34 o 
  -2   3   2     2182.61     2142.06     31.13 o 
  -1   3   2      708.05      699.92     12.18 o 
   0   3   2      383.65      390.45      9.49 o 
   1   3   2     4806.46     4796.23     52.78 o 
   2   3   2      173.46      170.57      8.53 o 
   3   3   2     4834.86     4786.72     61.36 o 
   4   3   2     3236.19     3211.16     41.80 o 
   5   3   2       70.22       74.12      6.60 o 
   6   3   2     1433.00     1334.99     25.10 o 
   7   3   2     1169.19     1185.02     24.81 o 
   8   3   2       82.46       64.76     11.00 o 
   9   3   2     1074.52     1135.80     30.96 o 
  10   3   2       70.31       72.29     12.00 o 
  11   3   2        1.31        1.04      9.07 o 
  12   3   2       85.37       81.38     19.64 o 
 -15   4   2      136.74      137.39     16.75 o 
 -14   4   2      749.55      824.53     29.61 o 
 -13   4   2      273.63      256.98     17.26 o 
 -12   4   2     1410.99     1467.79     31.19 o 
 -11   4   2     6905.60     7026.20     79.82 o 
 -10   4   2      813.90      869.95     19.16 o 
  -9   4   2     4815.92     4772.34     55.56 o 
  -8   4   2     6098.63     6346.29     73.69 o 
  -7   4   2      235.08      285.31     15.64 o 
  -6   4   2     2279.69     2241.96     29.44 o 
  -5   4   2     8625.14     8710.16     92.07 o 
  -4   4   2      339.35      349.45     10.14 o 
  -3   4   2    10024.04    10029.64    145.84 o 
  -2   4   2     1418.87     1382.26     23.19 o 
  -1   4   2      398.14      423.54     11.16 o 
   0   4   2    13431.22    13830.66    117.69 o 
   1   4   2     2192.56     2079.85     28.06 o 
   2   4   2     2669.36     2639.75     43.13 o 
   3   4   2     9553.14     9099.27     98.30 o 
   4   4   2      596.76      598.23     15.19 o 
   5   4   2     1004.99      946.25     20.75 o 
   6   4   2      653.21      625.04     17.81 o 
   7   4   2        6.13        2.12      5.57 o 
   8   4   2       95.77       88.65     11.03 o 
   9   4   2      238.33      228.87     16.97 o 
  10   4   2        5.21       -4.50      8.81 o 
  11   4   2       41.14       48.76     16.81 o 
 -14   5   2      959.52      852.04     74.17 o 
 -13   5   2      134.21      127.11     13.28 o 
 -12   5   2     3473.40     3484.34     48.49 o 
 -11   5   2     1545.99     1624.37     28.50 o 
 -10   5   2      983.56     1016.83     20.50 o 
  -9   5   2     4661.41     4903.67     56.27 o 
  -8   5   2      178.30      172.81      8.11 o 
  -7   5   2     3873.44     3963.32     48.54 o 
  -6   5   2     7140.38     7018.01     76.85 o 
  -5   5   2     1715.75     1780.77     23.24 o 
  -4   5   2     4535.26     4565.09     63.40 o 
  -3   5   2     5423.82     5271.66     72.51 o 
  -2   5   2        5.20        1.56      4.13 o 
  -1   5   2      982.38      890.97     17.21 o 
   0   5   2     3335.86     3178.80     36.43 o 
   1   5   2     1171.98     1146.75     19.92 o 
   2   5   2     2070.38     2000.88     30.12 o 
   3   5   2      772.77      768.66     17.59 o 
   4   5   2       20.34       35.54      5.65 o 
   5   5   2      830.14      800.23     20.21 o 
   6   5   2       74.25       76.58     10.45 o 
   7   5   2      103.41       96.23     11.26 o 
   8   5   2      313.03      359.58     21.25 o 
   9   5   2       94.97       94.42     13.46 o 
  10   5   2       14.91       15.56     10.79 o 
 -13   6   2      890.57      834.67     58.09 o 
 -12   6   2     1673.89     1689.30     44.20 o 
 -11   6   2       71.98       75.98      8.15 o 
 -10   6   2     2165.36     2261.55     33.47 o 
  -9   6   2     2913.73     3004.61     35.83 o 
  -8   6   2      731.34      701.30     20.03 o 
  -7   6   2     7755.74     7849.26     94.20 o 
  -6   6   2     6250.00     6453.60     70.04 o 
  -5   6   2     1579.23     1594.73     24.05 o 
  -4   6   2     6045.73     6119.75     84.47 o 
  -3   6   2     3389.88     3384.96     46.30 o 
  -2   6   2     3688.54     3810.62     65.00 o 
  -1   6   2     5352.26     5114.19     54.19 o 
   0   6   2      256.50      251.36      8.80 o 
   1   6   2      782.40      764.00     16.77 o 
   2   6   2     4153.49     4289.24     64.59 o 
   3   6   2      109.71      102.00      8.32 o 
   4   6   2      589.55      589.23     27.00 o 
   5   6   2      798.78      772.20     21.24 o 
   6   6   2        0.03       -0.02      6.43 o 
   7   6   2      601.40      630.90     34.39 o 
   8   6   2      445.65      461.44     22.71 o 
   9   6   2       71.56       62.37     13.74 o 
 -14   7   2      404.59      425.12     46.98 o 
 -13   7   2     1411.08     1519.36     65.69 o 
 -12   7   2      231.25      256.02     19.40 o 
 -11   7   2     1235.59     1201.88     36.36 o 
 -10   7   2     4635.99     4793.55    127.74 o 
  -9   7   2       66.69       96.78     12.28 o 
  -8   7   2     3846.10     4076.36     63.81 o 
  -7   7   2     3726.98     3783.00     51.73 o 
  -6   7   2     2701.45     2761.88     40.42 o 
  -5   7   2     9442.82     9628.48    115.09 o 
  -4   7   2     3153.27     3037.27     45.54 o 
  -3   7   2      349.47      333.12      9.69 o 
  -2   7   2      543.67      500.87     12.78 o 
  -1   7   2     2571.52     2508.29     32.35 o 
   0   7   2       33.02       39.21      6.48 o 
   1   7   2     2113.80     2176.55     34.72 o 
   2   7   2      879.61      852.49     27.73 o 
   3   7   2      862.17      877.85     32.21 o 
   4   7   2     1143.59     1130.19     45.88 o 
   5   7   2       75.64       70.79     10.69 o 
   6   7   2      171.26      152.33     14.05 o 
   7   7   2      242.79      259.36     20.87 o 
   8   7   2       20.42        7.23     12.13 o 
   9   7   2       94.70      121.03     22.67 o 
 -14   8   2      619.56      687.13     59.68 o 
 -13   8   2     1034.16     1076.23     46.47 o 
 -12   8   2      172.54      162.63     17.46 o 
 -11   8   2     2574.75     2570.61     63.26 o 
 -10   8   2      771.03      807.15     33.30 o 
  -9   8   2      794.90      799.16     20.05 o 
  -8   8   2     3448.58     3448.63     56.47 o 
  -7   8   2      574.02      555.80     18.74 o 
  -6   8   2     1224.99     1179.86     29.22 o 
  -5   8   2     7091.64     6861.16    122.62 o 
  -4   8   2      545.46      507.17     15.06 o 
  -3   8   2      618.33      621.12     17.07 o 
  -2   8   2     1337.06     1332.78     23.93 o 
  -1   8   2     1023.66     1004.00     21.07 o 
   0   8   2     1190.28     1220.67     30.51 o 
   1   8   2     1320.50     1272.88     26.39 o 
   2   8   2      463.60      430.89     17.20 o 
   3   8   2      300.20      297.43     16.22 o 
   4   8   2     1400.47     1527.82     35.82 o 
   5   8   2       30.44       17.70      8.94 o 
   6   8   2      305.66      324.28     19.60 o 
   7   8   2       35.31       36.30     13.80 o 
   8   8   2        8.25       -6.35     14.13 o 
 -15   9   2      577.57      709.40     64.01 o 
 -14   9   2     1227.08     1198.52     77.68 o 
 -13   9   2       42.16       48.63     16.91 o 
 -12   9   2     1379.12     1444.57     29.87 o 
 -11   9   2     2850.83     2983.99     49.60 o 
 -10   9   2      272.29      276.49     13.46 o 
  -9   9   2     4146.52     4078.21     62.48 o 
  -8   9   2     4500.08     4416.50     66.45 o 
  -7   9   2      228.72      224.56     14.23 o 
  -6   9   2     4413.29     4299.62     74.10 o 
  -5   9   2     1169.91     1120.62     30.91 o 
  -4   9   2       79.50       67.90     10.17 o 
  -3   9   2     2188.76     2255.02     48.95 o 
  -2   9   2      708.55      682.68     25.40 o 
  -1   9   2      191.59      162.35     11.82 o 
   0   9   2     1277.21     1321.50     31.25 o 
   1   9   2      326.23      315.38     16.23 o 
   2   9   2      837.71      854.94     23.15 o 
   3   9   2      113.21      114.15     12.31 o 
   4   9   2       19.20       -0.17      7.96 o 
   5   9   2       79.01       77.57     12.49 o 
   6   9   2       50.74       53.50     12.90 o 
   7   9   2        0.79      -11.48     11.48 o 
 -14  10   2      454.79      421.70     20.76 o 
 -13  10   2      256.83      275.92     16.08 o 
 -12  10   2     2469.45     2430.57     45.11 o 
 -11  10   2      591.63      558.35     19.81 o 
 -10  10   2     2054.99     1993.98     39.84 o 
  -9  10   2      802.52      817.47     24.28 o 
  -8  10   2       84.87       77.40      9.75 o 
  -7  10   2      397.59      367.08     17.07 o 
  -6  10   2     7182.77     6924.02     97.42 o 
  -5  10   2       41.76       14.75     14.71 o 
  -4  10   2     1606.59     1492.39     39.60 o 
  -3  10   2     1255.31     1170.14     44.47 o 
  -2  10   2       24.49       -0.78      8.32 o 
  -1  10   2     1332.84     1311.02     50.95 o 
   0  10   2      294.83      342.70     28.76 o 
   1  10   2       15.94       25.29     14.27 o 
   2  10   2      164.62      194.09     18.47 o 
   3  10   2       38.65       57.32     11.71 o 
   4  10   2       11.70        2.04      9.77 o 
   5  10   2      144.92      129.42     15.99 o 
   6  10   2       23.41       22.96     14.50 o 
 -15  11   2      849.23      789.21     35.27 o 
 -14  11   2       52.83       77.01     14.22 o 
 -13  11   2     1383.33     1466.42     38.98 o 
 -12  11   2     1051.24     1065.25     29.49 o 
 -11  11   2       13.40       15.26      8.35 o 
 -10  11   2     2143.96     2274.22     45.52 o 
  -9  11   2     3054.61     3163.19     56.71 o 
  -8  11   2       73.91       82.29     11.00 o 
  -7  11   2     4213.42     4344.65    104.94 o 
  -6  11   2     3033.64     2924.86     54.52 o 
  -5  11   2      388.69      389.28     19.20 o 
  -4  11   2     1331.41     1303.59     33.86 o 
  -3  11   2      147.48      127.43     13.38 o 
  -2  11   2      153.30      160.82     30.66 o 
  -1  11   2      530.80      515.58     43.72 o 
   0  11   2        3.06       -6.36     12.77 o 
   1  11   2      108.00      138.75     36.31 o 
   2  11   2      105.03      129.16     23.59 o 
   3  11   2        0.43      -14.04     14.04 o 
   4  11   2      115.15      105.85     24.75 o 
   5  11   2       34.78       62.28     35.18 o 
 -14  12   2      201.91      261.59     24.04 o 
 -13  12   2     1054.95     1061.10     39.12 o 
 -12  12   2      227.05      228.58     16.53 o 
 -11  12   2      663.59      699.05     37.13 o 
 -10  12   2     2322.35     2407.76     49.64 o 
  -9  12   2      149.38      134.09     13.88 o 
  -8  12   2     1009.24     1002.62     30.33 o 
  -7  12   2     1370.61     1322.41     60.69 o 
  -6  12   2        9.56       -6.11     13.60 o 
  -5  12   2      579.14      588.33     31.70 o 
  -4  12   2      373.23      461.06     22.06 o 
  -3  12   2      114.09      107.74     31.67 o 
  -2  12   2      402.91      424.94     49.09 o 
  -1  12   2       63.63       90.16     22.30 o 
   0  12   2       46.14       29.73     17.46 o 
   1  12   2      127.72      188.22     48.05 o 
   2  12   2        1.04       -0.24     15.88 o 
   3  12   2       10.82       19.10     19.22 o 
 -14  13   2      578.26      635.87     39.85 o 
 -13  13   2      472.71      515.04     29.95 o 
 -12  13   2       71.67       74.27     13.83 o 
 -11  13   2     1530.36     1541.85     62.22 o 
 -10  13   2      377.42      349.62     24.39 o 
  -9  13   2       67.01       60.92     12.09 o 
  -8  13   2      284.09      318.70     20.18 o 
  -7  13   2      341.00      326.62     20.39 o 
  -6  13   2      446.92      395.04     21.92 o 
  -5  13   2      307.82      322.93     20.66 o 
  -4  13   2      113.21      111.62     21.83 o 
  -3  13   2       50.47       42.86     19.07 o 
  -2  13   2      297.76      305.92     47.35 o 
  -1  13   2        9.71       -4.08     15.85 o 
   0  13   2       87.01       85.34     23.94 o 
   1  13   2      109.05      119.37     27.49 o 
   2  13   2        1.46      -15.57     19.69 o 
 -13  14   2       22.63       20.34     14.77 o 
 -12  14   2      681.91      686.03     41.65 o 
 -11  14   2      715.37      733.66     32.53 o 
 -10  14   2       17.17       12.46     10.86 o 
  -9  14   2      596.33      623.14     34.31 o 
  -8  14   2      220.75      218.97     19.39 o 
  -7  14   2       62.48       82.17     13.97 o 
  -6  14   2      733.46      746.73     65.12 o 
  -5  14   2       67.60       59.99     21.14 o 
  -4  14   2       33.45       21.80     19.20 o 
  -3  14   2      121.51      112.39     24.42 o 
  -2  14   2       46.46       51.58     21.17 o 
  -1  14   2       21.97       15.51     19.60 o 
   0  14   2      108.93      157.66     28.62 o 
 -11  15   2       37.52       23.21     14.13 o 
 -10  15   2      121.20      126.77     18.72 o 
  -9  15   2      173.84      197.33     22.30 o 
  -8  15   2       31.54       21.44     12.77 o 
  -7  15   2      170.57      156.93     21.63 o 
  -6  15   2      154.04      117.32     28.19 o 
  -5  15   2       18.36       -6.36     16.06 o 
  -4  15   2       67.71       76.15     24.48 o 
  -3  15   2      176.74      224.84     31.88 o 
  -2  15   2        0.72       -5.77     18.86 o 
   2 -15   3       73.61       56.67     21.49 o 
   3 -15   3      149.42      199.48     29.62 o 
   4 -15   3        0.19       -4.79     15.99 o 
   5 -15   3      388.41      445.42     38.95 o 
   6 -15   3      360.12      360.82     27.06 o 
   7 -15   3        8.19       -0.54     11.10 o 
   8 -15   3      767.42      795.40     45.02 o 
   9 -15   3      454.23      490.72     57.69 o 
  10 -15   3       85.65       60.29     23.68 o 
  -1 -14   3       58.66       83.12     25.08 o 
   0 -14   3       33.61       17.05     18.94 o 
   1 -14   3       18.83      -13.07     14.86 o 
   2 -14   3      180.65      218.28     29.58 o 
   3 -14   3       62.15       61.68     20.61 o 
   4 -14   3      155.60      192.01     28.03 o 
   5 -14   3      853.97      917.51     39.37 o 
   6 -14   3      312.53      322.70     20.93 o 
   7 -14   3      390.04      382.48     22.24 o 
   8 -14   3     1358.00     1419.23     50.02 o 
   9 -14   3       11.43       -6.69     11.86 o 
  10 -14   3      265.89      283.55     32.58 o 
  11 -14   3     1414.66     1404.34     65.35 o 
  12 -14   3        0.22        2.81     16.60 o 
  -3 -13   3        5.55       -1.76     15.89 o 
  -2 -13   3      104.47      122.94     19.45 o 
  -1 -13   3      177.90      195.33     21.55 o 
   0 -13   3       30.15       34.53     13.25 o 
   1 -13   3      418.74      492.56     37.45 o 
   2 -13   3      303.96      341.97     32.36 o 
   3 -13   3       22.46        7.50     15.51 o 
   4 -13   3      651.28      609.43     29.40 o 
   5 -13   3      624.90      598.60     32.86 o 
   6 -13   3        2.31       -4.05      9.05 o 
   7 -13   3      848.73      836.73     49.04 o 
   8 -13   3      517.19      527.64     26.16 o 
   9 -13   3      619.87      534.02     64.70 o 
  10 -13   3      501.46      538.83     31.89 o 
  11 -13   3      396.17      357.87     31.67 o 
  12 -13   3      660.33      687.56     42.29 o 
  -4 -12   3       14.70        7.99     16.11 o 
  -3 -12   3       48.43       52.23     17.76 o 
  -2 -12   3      276.66      328.50     29.38 o 
  -1 -12   3       51.04       40.52     15.67 o 
   0 -12   3      160.22      174.97     21.03 o 
   1 -12   3      726.26      775.09     31.90 o 
   2 -12   3       22.84        9.88     10.35 o 
   3 -12   3     1020.98     1008.38     29.85 o 
   4 -12   3     1539.30     1571.47     33.29 o 
   5 -12   3        4.22       -0.81      8.18 o 
   6 -12   3      568.98      545.55     27.61 o 
   7 -12   3      847.88      828.55     26.85 o 
   8 -12   3       17.74        9.87      9.84 o 
   9 -12   3     1982.61     1852.25     70.23 o 
  10 -12   3      709.23      726.06     33.41 o 
  11 -12   3       49.98       36.52     12.45 o 
  12 -12   3     1260.09     1273.39     54.18 o 
  13 -12   3      419.10      376.61     30.08 o 
  -6 -11   3       61.11      108.86     34.96 o 
  -5 -11   3      112.20      116.62     21.55 o 
  -4 -11   3        3.12       -6.65     13.55 o 
  -3 -11   3      332.52      338.59     84.72 o 
  -2 -11   3      322.30      349.42     27.79 o 
  -1 -11   3       14.70       -9.75      9.75 o 
   0 -11   3     1093.82     1179.90     45.45 o 
   1 -11   3      568.90      670.95     28.88 o 
   2 -11   3       87.90       96.81     11.67 o 
   3 -11   3      512.03      547.64     18.51 o 
   4 -11   3      776.05      765.41     21.71 o 
   5 -11   3       44.29       37.55      9.03 o 
   6 -11   3     2320.02     2335.93     49.65 o 
   7 -11   3        9.44        7.97      6.94 o 
   8 -11   3     2103.56     2011.72     56.05 o 
   9 -11   3      589.04      617.35     29.54 o 
  10 -11   3      372.71      407.06     24.41 o 
  11 -11   3     1479.52     1545.65     47.79 o 
  12 -11   3     1092.06     1130.02     40.39 o 
  13 -11   3       19.07       15.68     13.30 o 
  14 -11   3      820.83      945.48     44.30 o 
  -7 -10   3        1.88      -11.40     11.40 o 
  -6 -10   3      310.22      327.81     28.16 o 
  -5 -10   3       26.30        1.03     11.29 o 
  -4 -10   3       23.63       29.69     14.82 o 
  -3 -10   3      519.84      559.78     51.01 o 
  -2 -10   3       65.38       60.79     15.90 o 
  -1 -10   3      659.68      690.31     33.38 o 
   0 -10   3      987.33     1091.78     50.13 o 
   1 -10   3       19.22       12.27     10.19 o 
   2 -10   3     2035.53     2105.38     40.20 o 
   3 -10   3     1378.75     1405.37     28.44 o 
   4 -10   3     1482.34     1461.29     28.96 o 
   5 -10   3     3230.70     3156.24     47.29 o 
   6 -10   3     1062.57     1037.40     24.91 o 
   7 -10   3      216.11      201.30     11.47 o 
   8 -10   3     4251.82     4241.39     69.54 o 
   9 -10   3      803.01      771.47     25.83 o 
  10 -10   3       36.45       37.34      9.62 o 
  11 -10   3     3273.43     3222.83     78.04 o 
  12 -10   3      232.87      216.05     21.26 o 
  13 -10   3      862.08      846.52     57.60 o 
  14 -10   3     1396.08     1391.95     51.38 o 
  -8  -9   3       21.60        9.52     11.66 o 
  -7  -9   3       54.85       65.24     11.96 o 
  -6  -9   3      211.30      186.70     14.86 o 
  -5  -9   3       30.88       15.34      7.55 o 
  -4  -9   3      387.93      443.79     17.63 o 
  -3  -9   3      269.07      309.11     23.28 o 
  -2  -9   3      179.31      171.48     14.77 o 
  -1  -9   3     2249.38     2328.04     61.80 o 
   0  -9   3      783.55      765.53     32.09 o 
   1  -9   3     1029.88     1074.65     32.06 o 
   2  -9   3     2367.86     2341.98     37.38 o 
   3  -9   3      455.20      424.92     14.49 o 
   4  -9   3     1029.12      982.08     21.93 o 
   5  -9   3     5385.78     5097.79    117.20 o 
   6  -9   3     2012.69     1953.02     40.50 o 
   7  -9   3     1802.83     1819.24     31.30 o 
   8  -9   3     3283.72     3291.59     52.02 o 
   9  -9   3       59.68       49.28      8.84 o 
  10  -9   3     2278.66     2335.26     50.06 o 
  11  -9   3     2129.48     2140.83    130.45 o 
  12  -9   3       54.21       65.80     11.85 o 
  13  -9   3     1777.34     1914.64     48.51 o 
  14  -9   3      698.33      697.68     33.07 o 
  -9  -8   3       41.81       30.49     12.62 o 
  -8  -8   3       60.87       62.48     11.96 o 
  -7  -8   3      481.94      500.68     20.81 o 
  -6  -8   3       69.50       74.93     10.15 o 
  -5  -8   3      253.94      244.07     14.03 o 
  -4  -8   3      506.95      502.69     17.60 o 
  -3  -8   3        4.97       -0.55      5.41 o 
  -2  -8   3      685.73      681.11     18.15 o 
  -1  -8   3     1399.53     1438.57     32.37 o 
   0  -8   3      133.09      129.60      8.16 o 
   1  -8   3     2073.40     2003.37     35.34 o 
   2  -8   3     1488.73     1544.40     27.23 o 
   3  -8   3       34.81       70.12     18.32 o 
   4  -8   3     4763.59     4783.05     81.45 o 
   5  -8   3     3362.26     3260.26     44.77 o 
   6  -8   3      459.05      469.14     17.17 o 
   7  -8   3     3501.05     3639.18     48.58 o 
   8  -8   3      801.51      811.78     21.26 o 
   9  -8   3      578.29      598.60     28.49 o 
  10  -8   3     6820.64     6671.82    138.95 o 
  11  -8   3      264.73      247.20     19.81 o 
  12  -8   3     1495.38     1543.67     36.51 o 
  13  -8   3     1320.36     1321.30     49.91 o 
  14  -8   3        4.00        2.93      8.45 o 
 -10  -7   3       76.30       79.52     15.13 o 
  -9  -7   3       28.94       25.16      9.61 o 
  -8  -7   3      350.61      364.63     18.91 o 
  -7  -7   3      187.43      198.43     14.01 o 
  -6  -7   3      198.58      164.98     12.21 o 
  -5  -7   3      262.64      289.59     14.06 o 
  -4  -7   3      607.82      570.10     24.86 o 
  -3  -7   3     1306.23     1337.59     25.73 o 
  -2  -7   3     3816.65     3946.63     51.47 o 
  -1  -7   3       58.01       63.54      5.08 o 
   0  -7   3     1090.20     1099.16     22.81 o 
   1  -7   3     2031.46     2024.71     24.07 o 
   2  -7   3       29.72       27.73     10.70 o 
   3  -7   3     5662.44     5720.15     70.27 o 
   4  -7   3     5136.35     4991.49     60.35 o 
   5  -7   3       52.60       49.23      6.09 o 
   6  -7   3     4934.41     4972.65     60.15 o 
   7  -7   3     3620.35     3718.09     57.47 o 
   8  -7   3      785.12      883.23     23.15 o 
   9  -7   3     2358.19     2418.45     45.35 o 
  10  -7   3     3572.64     3554.38     60.93 o 
  11  -7   3      209.28      214.61     13.09 o 
  12  -7   3     1983.46     2048.35     42.59 o 
  13  -7   3      383.24      394.46     18.68 o 
  14  -7   3      162.34      150.99     13.24 o 
 -10  -6   3       11.32        9.42      8.69 o 
  -9  -6   3      142.29      152.80     13.85 o 
  -8  -6   3      295.29      303.72     23.93 o 
  -7  -6   3      111.08       84.23      9.86 o 
  -6  -6   3     1555.51     1527.68     30.48 o 
  -5  -6   3      863.98      854.03     33.85 o 
  -4  -6   3       18.22       16.12      6.82 o 
  -3  -6   3     1063.94     1068.48     21.58 o 
  -2  -6   3     2907.83     2915.45     38.18 o 
  -1  -6   3      224.72      194.28      6.72 o 
   0  -6   3     6874.13     6788.91     62.80 o 
   1  -6   3     1415.41     1387.10     18.88 o 
   2  -6   3     6291.15     6497.54     80.92 o 
   3  -6   3    17418.50    17526.74    179.54 o 
   4  -6   3     5341.64     5806.32     92.33 o 
   5  -6   3     3658.17     3680.11     45.59 o 
   6  -6   3     8716.80     9066.94     98.18 o 
   7  -6   3       63.42       53.48      5.53 o 
   8  -6   3     3592.04     3668.85     49.15 o 
   9  -6   3     4011.84     4012.21     64.52 o 
  10  -6   3      146.07      165.61     17.62 o 
  11  -6   3      928.28      928.16     24.62 o 
  12  -6   3      591.67      640.18     19.56 o 
  13  -6   3        0.14       -3.32      6.81 o 
  14  -6   3      732.25      826.03     75.38 o 
 -11  -5   3      141.43      117.84     17.14 o 
 -10  -5   3        8.97        6.69      8.20 o 
  -9  -5   3      702.49      707.05     23.06 o 
  -8  -5   3      526.74      517.76     26.36 o 
  -7  -5   3      553.17      499.23     17.95 o 
  -6  -5   3     2734.98     2634.29     50.30 o 
  -5  -5   3     1061.52     1064.39     24.61 o 
  -4  -5   3      270.62      279.14     11.02 o 
  -3  -5   3     3824.47     3796.63     48.16 o 
  -2  -5   3      134.79      131.30      5.97 o 
  -1  -5   3     7332.12     7372.39     67.01 o 
   0  -5   3     4699.27     4818.61     45.55 o 
   1  -5   3       10.21        8.82      5.09 o 
   2  -5   3    22174.28    22137.73    245.22 o 
   3  -5   3    10619.14    10506.34    162.85 o 
   4  -5   3     2678.01     3002.50     42.47 o 
   5  -5   3     8187.84     8154.70     79.64 o 
   6  -5   3     3788.15     3814.12     48.28 o 
   7  -5   3      895.30      915.73     16.55 o 
   8  -5   3     3601.88     3822.02     56.30 o 
   9  -5   3     2335.68     2402.96     49.16 o 
  10  -5   3      201.54      199.86     10.07 o 
  11  -5   3     1138.73     1172.36     39.69 o 
  12  -5   3       81.69       74.75      9.50 o 
  13  -5   3      473.53      493.05     23.20 o 
  14  -5   3      696.89      746.50     26.88 o 
 -12  -4   3      181.21      221.44     37.98 o 
 -11  -4   3       24.31       18.25      8.50 o 
 -10  -4   3      220.02      215.12     14.55 o 
  -9  -4   3      313.02      318.94     15.44 o 
  -8  -4   3        0.23        0.84      5.54 o 
  -7  -4   3      767.03      736.43     21.30 o 
  -6  -4   3      813.12      769.79     20.49 o 
  -5  -4   3      821.94      791.21     21.14 o 
  -4  -4   3     2540.60     2452.73     34.76 o 
  -3  -4   3      929.28      898.27     18.87 o 
  -2  -4   3     4823.71     4906.40     50.68 o 
  -1  -4   3    18501.61    18736.98    170.77 o 
   0  -4   3     1888.22     1921.41     23.92 o 
   1  -4   3     8271.29     8440.79     98.15 o 
   2  -4   3    23434.12    23704.53    292.00 o 
   3  -4   3     6565.61     6593.71     78.68 o 
   4  -4   3     9815.83    10127.56    112.26 o 
   5  -4   3    10391.78    11103.07    102.89 o 
   6  -4   3       78.82      109.13      4.58 o 
   7  -4   3     1758.77     1768.09     25.39 o 
   8  -4   3     1448.05     1464.52     26.32 o 
   9  -4   3      234.84      247.06     16.88 o 
  10  -4   3     1998.05     2001.85     40.47 o 
  11  -4   3      429.85      445.31     14.62 o 
  12  -4   3      478.34      450.58     19.44 o 
  13  -4   3      949.84     1000.74     40.19 o 
  14  -4   3      223.88      212.12     16.69 o 
 -12  -3   3      188.17      169.92     15.79 o 
 -11  -3   3       57.58       56.77      9.99 o 
 -10  -3   3      514.28      538.48     26.40 o 
  -9  -3   3      113.47       93.38      9.30 o 
  -8  -3   3      931.90      932.64     22.03 o 
  -7  -3   3     4748.21     4705.32     66.40 o 
  -6  -3   3       10.89        9.03      4.67 o 
  -5  -3   3      999.43      882.99     17.98 o 
  -4  -3   3     6803.92     6635.28     73.99 o 
  -3  -3   3      248.98      251.84      8.10 o 
  -2  -3   3    12914.82    12847.43    147.27 o 
  -1  -3   3     5724.35     5826.83     62.03 o 
   0  -3   3      480.32      500.93     10.14 o 
   1  -3   3     6164.97     6368.06     74.43 o 
   2  -3   3     1453.48     1432.95     24.98 o 
   3  -3   3      702.46      677.30     13.03 o 
   4  -3   3    11786.74    11840.66    134.77 o 
   5  -3   3     5005.28     5375.65     66.70 o 
   6  -3   3     1631.57     1656.66     20.14 o 
   7  -3   3     4343.06     4535.96     60.17 o 
   8  -3   3      185.41      181.17     14.02 o 
   9  -3   3     2475.37     2439.19     37.94 o 
  10  -3   3     1932.25     1899.46     31.77 o 
  11  -3   3       21.70       11.39      6.46 o 
  12  -3   3      493.39      483.28     19.14 o 
  13  -3   3      681.82      774.99     35.53 o 
  14  -3   3        2.76       -8.97     10.94 o 
 -13  -2   3      245.08      253.62     23.17 o 
 -12  -2   3       24.83       21.48      7.22 o 
 -11  -2   3      483.50      500.64     26.29 o 
 -10  -2   3      276.56      248.47     12.12 o 
  -9  -2   3      215.69      212.76     10.46 o 
  -8  -2   3     3025.44     2855.31     35.92 o 
  -7  -2   3     1094.63     1078.12     18.23 o 
  -6  -2   3     3355.94     3295.09     36.91 o 
  -5  -2   3     4392.29     4243.14     46.92 o 
  -4  -2   3      102.03      140.25      8.56 o 
  -3  -2   3     9780.94     9825.96     93.36 o 
  -2  -2   3     2282.21     2124.66     24.97 o 
  -1  -2   3     1685.86     1786.10     20.13 o 
   0  -2   3      131.14      137.24     12.45 o 
   1  -2   3    23349.94    23136.13    288.84 o 
   2  -2   3      632.01      599.46     17.55 o 
   3  -2   3    12232.09    12206.16    137.29 o 
   4  -2   3     6244.09     6185.63     74.18 o 
   5  -2   3      234.64      283.93      9.23 o 
   6  -2   3     6629.80     6523.19     96.69 o 
   7  -2   3     2021.48     1959.63     32.74 o 
   8  -2   3       22.61       18.34      4.48 o 
   9  -2   3     2614.36     2584.14     38.42 o 
  10  -2   3     1438.95     1500.35     31.20 o 
  11  -2   3      109.33      104.23     10.60 o 
  12  -2   3      863.98      850.53     25.75 o 
  13  -2   3      110.90       92.44     13.05 o 
 -14  -1   3      141.50      156.46     17.63 o 
 -13  -1   3        2.92       -2.72      7.24 o 
 -12  -1   3      215.96      218.82     13.26 o 
 -11  -1   3     1090.82     1064.77     21.75 o 
 -10  -1   3       37.67       36.26      5.58 o 
  -9  -1   3     2849.03     2786.80     35.46 o 
  -8  -1   3     4283.04     4215.25     46.25 o 
  -7  -1   3      399.18      440.08     10.47 o 
  -6  -1   3     4849.93     4801.57     48.36 o 
  -5  -1   3    10464.29    10584.96     93.99 o 
  -4  -1   3      248.30      222.85      7.88 o 
  -3  -1   3     6297.95     6131.73     59.84 o 
  -2  -1   3    14979.06    14990.65    147.65 o 
  -1  -1   3      275.52      331.62      6.66 o 
   0  -1   3      548.10      627.27     21.78 o 
   1  -1   3     1571.21     1644.20     46.56 o 
   2  -1   3      756.69      867.74     23.79 o 
   3  -1   3    22336.77    22570.80    247.48 o 
   4  -1   3       47.13       34.63      3.78 o 
   5  -1   3     3060.81     2975.56     56.46 o 
   6  -1   3     3760.18     3766.72     45.33 o 
   7  -1   3      202.74      213.87      8.94 o 
   8  -1   3     1765.49     1780.50     28.94 o 
   9  -1   3     1550.94     1535.18     31.51 o 
  10  -1   3       30.33       10.54      7.20 o 
  11  -1   3      244.35      243.25     15.94 o 
  12  -1   3      131.97      125.96     13.03 o 
  13  -1   3        4.77        8.22      8.79 o 
 -14   0   3      383.21      389.87     24.36 o 
 -13   0   3       78.35       65.96      9.13 o 
 -12   0   3     1641.07     1642.00     36.66 o 
 -11   0   3      835.12      801.65     17.45 o 
 -10   0   3      547.54      570.02     13.72 o 
  -9   0   3     3217.00     3108.29     36.77 o 
  -8   0   3      226.13      232.75      7.09 o 
  -7   0   3     5680.34     5816.78     51.47 o 
  -6   0   3     4884.37     4715.01     46.34 o 
  -5   0   3     4920.76     5179.82     49.77 o 
  -4   0   3     6534.48     6438.48     58.06 o 
  -3   0   3     4849.01     5208.01     50.93 o 
  -2   0   3    14085.92    14693.16    144.50 o 
  -1   0   3     1869.05     1972.24     48.57 o 
   0   0   3    14798.87    14600.49    403.99 o 
   1   0   3      886.81      951.03     17.09 o 
   2   0   3    12534.56    12418.02    139.03 o 
   3   0   3     4980.04     4932.97     60.66 o 
   4   0   3     4092.45     3970.24     58.72 o 
   5   0   3    11084.10    11230.65    106.97 o 
   6   0   3      587.49      543.67     11.81 o 
   7   0   3      932.27      923.71     18.95 o 
   8   0   3     2191.75     2149.24     38.72 o 
   9   0   3      727.07      669.47     21.27 o 
  10   0   3      351.71      298.89     18.04 o 
  11   0   3      856.83      840.22     26.47 o 
  12   0   3        7.19       -0.07      8.43 o 
  13   0   3      264.80      275.89     34.93 o 
 -14   1   3        3.44       -1.90      7.24 o 
 -13   1   3      564.60      560.66     17.09 o 
 -12   1   3      512.90      517.40     14.96 o 
 -11   1   3      116.71      123.96      6.84 o 
 -10   1   3     1306.31     1343.42     26.00 o 
  -9   1   3     1845.87     1820.10     29.24 o 
  -8   1   3      212.13      204.53      9.25 o 
  -7   1   3     9046.45     8871.14     90.26 o 
  -6   1   3     2827.85     2736.18     33.52 o 
  -5   1   3      673.86      814.89     13.74 o 
  -4   1   3     6120.72     6039.09     59.85 o 
  -3   1   3     2176.42     2257.30     28.53 o 
  -2   1   3    19028.88    19802.62    245.08 o 
  -1   1   3    30909.78    31151.90    792.97 o 
   0   1   3     9739.52    10189.10    224.06 o 
   1   1   3    11645.07    11776.55    131.66 o 
   2   1   3     7603.03     7388.66     86.30 o 
   3   1   3      711.83      706.64     11.58 o 
   4   1   3     5208.36     4961.67     51.41 o 
   5   1   3     9171.82     9536.61     93.10 o 
   6   1   3      104.56       99.67      5.98 o 
   7   1   3     2822.19     2748.41     61.11 o 
   8   1   3     1469.24     1368.34     30.39 o 
   9   1   3      125.89       90.18     10.28 o 
  10   1   3      456.81      442.35     27.37 o 
  11   1   3       96.66      125.01     13.41 o 
  12   1   3       61.46       65.21     14.35 o 
 -15   2   3      183.84      206.99     13.02 o 
 -14   2   3      370.34      383.55     20.03 o 
 -13   2   3      761.99      848.24     37.83 o 
 -12   2   3      313.73      319.31     16.08 o 
 -11   2   3      291.98      284.13     14.45 o 
 -10   2   3     2468.03     2482.25     40.37 o 
  -9   2   3      384.42      356.93     14.32 o 
  -8   2   3     4332.93     4243.86     54.49 o 
  -7   2   3     7861.36     7750.52     86.82 o 
  -6   2   3     2173.54     2574.64     34.10 o 
  -5   2   3    14332.01    14499.23    147.98 o 
  -4   2   3    11556.34    11590.91    118.02 o 
  -3   2   3     1601.84     1686.30     20.37 o 
  -2   2   3    18388.58    19650.00    246.19 o 
  -1   2   3     5550.08     5869.06     78.63 o 
   0   2   3      594.28      653.38     14.08 o 
   1   2   3     7769.61     7584.16     78.48 o 
   2   2   3     3170.89     3074.32     36.89 o 
   3   2   3     7901.42     8221.71     87.53 o 
   4   2   3     7009.10     6954.83     70.15 o 
   5   2   3     1859.00     1896.89     34.55 o 
   6   2   3     1571.22     1550.69     27.46 o 
   7   2   3     3045.49     3106.97     50.97 o 
   8   2   3       57.97       56.49      9.06 o 
   9   2   3      853.42      857.51     25.83 o 
  10   2   3      342.37      315.02     18.33 o 
  11   2   3        0.04       -4.98      8.51 o 
  12   2   3      100.01       94.85     19.26 o 
 -15   3   3        4.16       -4.10     10.96 o 
 -14   3   3      778.06      815.51     29.82 o 
 -13   3   3      629.27      643.27     22.32 o 
 -12   3   3      317.06      304.08     15.38 o 
 -11   3   3     3139.11     3120.13     47.92 o 
 -10   3   3      703.54      709.94     17.47 o 
  -9   3   3     1826.29     1868.55     31.19 o 
  -8   3   3     6907.44     7085.65     81.51 o 
  -7   3   3     1522.96     1456.26     29.19 o 
  -6   3   3      135.05       83.70      5.21 o 
  -5   3   3    15828.77    16458.72    166.21 o 
  -4   3   3      799.19      877.13     14.50 o 
  -3   3   3      716.68      699.98     15.25 o 
  -2   3   3      434.01      416.58     11.04 o 
  -1   3   3      646.66      709.26     10.44 o 
   0   3   3     4980.60     4943.45     63.98 o 
   1   3   3     5439.48     5388.22     54.64 o 
   2   3   3        4.60        3.47      2.90 o 
   3   3   3     7530.48     7319.94     80.59 o 
   4   3   3     5003.56     5079.77     60.65 o 
   5   3   3      146.70      135.63     10.25 o 
   6   3   3     1770.31     1761.91     44.60 o 
   7   3   3      725.59      698.55     36.05 o 
   8   3   3        3.83        2.40      6.83 o 
   9   3   3      668.78      704.53     25.14 o 
  10   3   3      117.41      101.34     13.18 o 
  11   3   3       59.07       34.56     11.03 o 
 -15   4   3      274.07      260.91     23.70 o 
 -14   4   3      847.92      853.13     29.73 o 
 -13   4   3       25.81       23.85      8.25 o 
 -12   4   3      966.38      959.26     24.81 o 
 -11   4   3     2085.50     2133.47     33.96 o 
 -10   4   3      681.95      714.65     17.15 o 
  -9   4   3     5144.03     5273.16     64.89 o 
  -8   4   3     8073.16     8191.73     91.23 o 
  -7   4   3     1729.73     1799.72     26.36 o 
  -6   4   3     6228.22     6092.58     66.99 o 
  -5   4   3     6559.76     6991.04     61.86 o 
  -4   4   3     1787.97     1795.24     20.13 o 
  -3   4   3    13791.10    13776.09    177.38 o 
  -2   4   3     1568.34     1702.85     25.28 o 
  -1   4   3     5204.46     5261.01     52.59 o 
   0   4   3    10968.47    11017.38     95.64 o 
   1   4   3      343.05      314.68     22.03 o 
   2   4   3     4942.06     4771.63     56.27 o 
   3   4   3     1040.58     1009.45     19.78 o 
   4   4   3       71.61      107.29      7.95 o 
   5   4   3      883.83      847.45     19.81 o 
   6   4   3     1758.87     1739.48     35.72 o 
   7   4   3       47.10       44.25      8.61 o 
   8   4   3      191.27      195.28     15.10 o 
   9   4   3       79.41       77.91     12.95 o 
  10   4   3       12.95       13.00     10.00 o 
  11   4   3       83.65       90.91     20.58 o 
 -15   5   3     1317.33     1363.88     77.98 o 
 -14   5   3      602.69      595.72     34.53 o 
 -13   5   3      272.42      287.70     17.46 o 
 -12   5   3     4661.83     4731.07     59.91 o 
 -11   5   3     2096.72     2119.94     34.39 o 
 -10   5   3     2566.56     2528.76     35.67 o 
  -9   5   3     5684.11     5707.80     92.26 o 
  -8   5   3        8.74        9.47      3.85 o 
  -7   5   3     2910.70     2773.69     33.05 o 
  -6   5   3     8548.51     8998.05     77.10 o 
  -5   5   3      253.93      254.09     10.42 o 
  -4   5   3     8080.76     8053.32     84.55 o 
  -3   5   3     3667.52     3719.53     42.92 o 
  -2   5   3      259.55      223.52      7.29 o 
  -1   5   3    11651.60    12101.00    113.64 o 
   0   5   3     3217.27     3141.19     39.92 o 
   1   5   3     2333.99     2262.35     29.53 o 
   2   5   3     3878.80     3649.57     46.87 o 
   3   5   3      536.62      548.24     15.10 o 
   4   5   3       20.38       14.98      5.21 o 
   5   5   3     1243.30     1238.81     27.92 o 
   6   5   3      298.97      290.13     15.67 o 
   7   5   3       21.99       31.85      8.89 o 
   8   5   3      266.07      294.70     18.66 o 
   9   5   3       10.33       19.70     10.52 o 
  10   5   3       62.78       52.93     17.57 o 
 -13   6   3     1560.41     1552.90     55.69 o 
 -12   6   3     1429.53     1484.54     41.07 o 
 -11   6   3      102.01       88.12     12.06 o 
 -10   6   3     1310.16     1307.61     28.95 o 
  -9   6   3      722.53      786.72     17.71 o 
  -8   6   3     1409.85     1489.85     26.93 o 
  -7   6   3     6254.81     6297.68     58.25 o 
  -6   6   3     7880.91     8207.31     87.41 o 
  -5   6   3     4705.59     4751.11     53.79 o 
  -4   6   3    14098.64    14617.00    269.81 o 
  -3   6   3     1014.63     1022.04     18.37 o 
  -2   6   3     4984.01     5141.54     59.60 o 
  -1   6   3     7267.33     7250.69     73.34 o 
   0   6   3     1053.70     1070.53     18.46 o 
   1   6   3      941.07      900.50     17.49 o 
   2   6   3     1218.00     1210.79     23.38 o 
   3   6   3       12.41       14.36      5.17 o 
   4   6   3      342.40      331.83     13.84 o 
   5   6   3      522.22      523.85     17.87 o 
   6   6   3       10.41        9.85      7.71 o 
   7   6   3      170.95      206.48     16.61 o 
   8   6   3      183.84      191.71     17.25 o 
   9   6   3       10.02        8.58     10.92 o 
 -14   7   3      438.00      475.76     49.67 o 
 -13   7   3     1162.64     1144.75     38.86 o 
 -12   7   3      358.82      398.06     23.18 o 
 -11   7   3      804.76      767.26     43.02 o 
 -10   7   3     5205.27     5112.10     91.36 o 
  -9   7   3      143.49      129.85      7.99 o 
  -8   7   3     5882.94     5942.62     88.94 o 
  -7   7   3     4450.65     4460.03     70.75 o 
  -6   7   3        1.00        8.76      5.47 o 
  -5   7   3     6896.05     7082.70     89.02 o 
  -4   7   3     4235.50     4298.39     69.43 o 
  -3   7   3        3.10        1.95      3.66 o 
  -2   7   3     3372.65     3159.99     41.69 o 
  -1   7   3     1523.30     1489.72     23.09 o 
   0   7   3      172.28      163.31      8.26 o 
   1   7   3     1272.74     1260.12     25.11 o 
   2   7   3        3.94       -0.58      5.14 o 
   3   7   3       66.67       46.33      8.04 o 
   4   7   3      577.48      634.94     20.81 o 
   5   7   3      101.86      110.93     15.77 o 
   6   7   3      249.42      315.47     18.74 o 
   7   7   3      189.89      209.66     17.80 o 
   8   7   3        1.70       -9.19      9.84 o 
 -15   8   3       63.56       59.49     27.52 o 
 -14   8   3     1115.85     1115.23     50.49 o 
 -13   8   3      604.18      643.10     29.91 o 
 -12   8   3      592.77      632.08     28.69 o 
 -11   8   3     2336.19     2348.70     39.22 o 
 -10   8   3       23.07       14.56      5.47 o 
  -9   8   3     2291.75     2264.63     43.35 o 
  -8   8   3     1626.25     1679.72     46.60 o 
  -7   8   3      568.83      575.14     26.55 o 
  -6   8   3     1903.31     1953.04     41.21 o 
  -5   8   3     3024.13     2965.33     55.18 o 
  -4   8   3      358.74      300.17     15.44 o 
  -3   8   3      554.07      560.61     16.92 o 
  -2   8   3     2502.51     2573.66     40.42 o 
  -1   8   3       40.67       20.58      7.52 o 
   0   8   3      895.33      899.53     25.04 o 
   1   8   3     1078.43     1099.12     24.65 o 
   2   8   3        6.07       -3.52      6.15 o 
   3   8   3      924.50     1029.99     31.60 o 
   4   8   3      582.69      608.74     29.30 o 
   5   8   3      160.04      176.51     15.15 o 
   6   8   3      187.43      200.80     19.87 o 
   7   8   3       18.76        4.66     12.72 o 
 -15   9   3      747.59      813.19     68.77 o 
 -14   9   3     1102.26     1061.53     49.81 o 
 -13   9   3        0.40       -3.05      5.22 o 
 -12   9   3     1914.33     1923.63     36.90 o 
 -11   9   3     2822.22     2814.30     72.02 o 
 -10   9   3        1.84       10.81      6.44 o 
  -9   9   3     3737.39     3811.97     66.80 o 
  -8   9   3     1210.50     1210.70     31.50 o 
  -7   9   3       97.98       90.31     10.60 o 
  -6   9   3     4063.94     3954.00     70.29 o 
  -5   9   3     1385.14     1347.54     34.90 o 
  -4   9   3      107.91       97.83     11.88 o 
  -3   9   3     1604.84     1673.16     65.26 o 
  -2   9   3     1099.88     1000.38     31.20 o 
  -1   9   3      272.71      286.68     30.26 o 
   0   9   3     1934.91     2022.37     49.20 o 
   1   9   3       18.98       18.24      8.03 o 
   2   9   3      248.06      234.15     16.13 o 
   3   9   3       66.25       70.06     10.56 o 
   4   9   3       18.90        5.98      8.26 o 
   5   9   3       61.96       78.22     11.89 o 
   6   9   3       70.53       49.24     13.94 o 
 -14  10   3      456.73      475.50     19.99 o 
 -13  10   3      709.31      683.80     22.16 o 
 -12  10   3     2629.44     2723.96     79.79 o 
 -11  10   3      222.49      205.14     16.50 o 
 -10  10   3      853.93      838.26     24.60 o 
  -9  10   3     1034.15      941.52     36.44 o 
  -8  10   3        1.87        8.37      9.03 o 
  -7  10   3     1328.19     1323.18     36.00 o 
  -6  10   3     1963.89     1988.36     65.53 o 
  -5  10   3        5.00       -4.43     17.45 o 
  -4  10   3      964.84     1000.25     53.32 o 
  -3  10   3     1235.07     1251.55     37.24 o 
  -2  10   3      144.80      111.03     19.99 o 
  -1  10   3     1006.27      983.99     48.39 o 
   0  10   3      194.44      255.83     81.98 o 
   1  10   3      204.31      197.57     25.06 o 
   2  10   3      285.12      262.14     21.67 o 
   3  10   3       42.60       53.32     14.39 o 
   4  10   3      128.27      121.17     37.33 o 
   5  10   3       51.21       70.94     22.33 o 
 -15  11   3      774.32      751.93     35.02 o 
 -14  11   3       29.69       18.06     19.40 o 
 -13  11   3     1183.66     1227.29     36.38 o 
 -12  11   3     1182.91     1143.49     33.64 o 
 -11  11   3       27.48       24.89      9.30 o 
 -10  11   3     1276.24     1235.08     32.55 o 
  -9  11   3      104.96       85.15     11.39 o 
  -8  11   3      440.71      412.19     22.85 o 
  -7  11   3     2247.84     2182.49     71.05 o 
  -6  11   3      867.31      857.68     30.61 o 
  -5  11   3      452.73      466.69     23.50 o 
  -4  11   3     1561.60     1533.03     68.01 o 
  -3  11   3       43.09       22.63     10.97 o 
  -2  11   3      705.81      702.25     39.74 o 
  -1  11   3      537.97      545.73     36.61 o 
   0  11   3        0.19      -12.01     12.01 o 
   1  11   3      179.66      221.74     27.41 o 
   2  11   3       36.46       58.77     20.21 o 
   3  11   3       26.33       12.97     18.25 o 
   4  11   3       82.30      113.11     24.86 o 
 -14  12   3      341.29      350.06     23.80 o 
 -13  12   3     1018.31     1025.74     34.53 o 
 -12  12   3      115.83      100.12     12.87 o 
 -11  12   3      796.59      839.00     34.18 o 
 -10  12   3     1336.23     1350.40     36.02 o 
  -9  12   3        3.99        7.66      8.64 o 
  -8  12   3     1778.78     1853.31     74.53 o 
  -7  12   3     1892.39     1777.19     42.16 o 
  -6  12   3      312.03      311.85     18.87 o 
  -5  12   3      756.84      793.34     28.04 o 
  -4  12   3       70.86       56.27     16.62 o 
  -3  12   3      223.56      253.77     54.43 o 
  -2  12   3      487.03      485.45     36.26 o 
  -1  12   3       85.22       69.53     24.07 o 
   0  12   3       65.81       65.39     20.69 o 
   1  12   3      131.46      135.90     24.74 o 
   2  12   3        1.87       -9.89     17.36 o 
   3  12   3       22.51       33.35     21.18 o 
 -14  13   3      726.30      792.45     68.71 o 
 -13  13   3      365.53      377.48     23.68 o 
 -12  13   3      144.56      137.20     25.54 o 
 -11  13   3     1132.86     1118.43     34.41 o 
 -10  13   3      228.45      202.20     17.43 o 
  -9  13   3      377.17      386.70     21.82 o 
  -8  13   3      489.42      483.92     23.98 o 
  -7  13   3        7.25       -8.74      8.74 o 
  -6  13   3      414.62      394.01     37.38 o 
  -5  13   3      329.84      309.90     23.56 o 
  -4  13   3       19.31        7.50     16.37 o 
  -3  13   3      281.44      266.12     31.34 o 
  -2  13   3      251.47      236.65     30.86 o 
  -1  13   3        0.06      -15.30     15.30 o 
   0  13   3      110.81      174.82     28.23 o 
   1  13   3       70.77       91.39     24.67 o 
 -13  14   3        5.62       -1.44     11.79 o 
 -12  14   3      837.60      860.53     35.63 o 
 -11  14   3      390.26      376.56     25.86 o 
 -10  14   3      129.42      146.60     16.95 o 
  -9  14   3      352.38      369.15     22.89 o 
  -8  14   3       67.70       67.02     13.72 o 
  -7  14   3       94.45      104.39     15.04 o 
  -6  14   3      483.55      550.07     30.91 o 
  -5  14   3       74.79       68.89     22.64 o 
  -4  14   3       62.29       71.85     22.20 o 
  -3  14   3       92.96      100.18     24.76 o 
  -2  14   3       50.70       44.82     21.51 o 
  -1  14   3       45.79       63.40     22.73 o 
 -11  15   3        4.80        8.62     13.71 o 
 -10  15   3      147.70      142.27     20.04 o 
  -9  15   3      310.50      296.67     25.32 o 
  -8  15   3       18.59        3.90     12.24 o 
  -7  15   3      464.68      477.80     31.12 o 
  -6  15   3       61.37       44.89     23.13 o 
  -5  15   3        2.18      -14.83     18.03 o 
  -4  15   3      125.74      111.34     27.34 o 
  -3  15   3       37.27       32.52     21.42 o 
   2 -15   4      131.12      167.81     44.73 o 
   3 -15   4      119.53      174.45     52.75 o 
   4 -15   4        9.00      -16.56     16.56 o 
   5 -15   4      552.45      558.49     41.15 o 
   6 -15   4      154.71      140.30     20.02 o 
   7 -15   4       40.88       43.33     14.71 o 
   8 -15   4      542.23      564.87     44.57 o 
   9 -15   4       39.57       29.41     22.94 o 
  -1 -14   4       87.01      134.74     27.25 o 
   0 -14   4       66.16       68.13     22.15 o 
   1 -14   4       58.08       62.96     21.79 o 
   2 -14   4      303.17      366.56     61.35 o 
   3 -14   4       22.10       19.48     18.04 o 
   4 -14   4      233.29      230.79     29.12 o 
   5 -14   4      947.92      985.44     38.10 o 
   6 -14   4      160.74      151.23     16.25 o 
   7 -14   4      341.00      347.61     24.14 o 
   8 -14   4     1044.20     1000.56     37.11 o 
   9 -14   4        5.55        9.09     17.21 o 
  10 -14   4     1066.66     1090.03     58.09 o 
  11 -14   4      953.77      952.62     55.28 o 
  -3 -13   4        0.54      -15.22     15.22 o 
  -2 -13   4      165.50      220.00     44.67 o 
  -1 -13   4      174.23      201.33     21.72 o 
   0 -13   4        2.81       -3.15     11.07 o 
   1 -13   4      228.69      267.85     22.86 o 
   2 -13   4      289.20      334.04     24.01 o 
   3 -13   4       17.83       14.28     11.79 o 
   4 -13   4     1108.05     1206.89     40.58 o 
   5 -13   4      788.77      838.49     28.74 o 
   6 -13   4       71.92       52.29     11.35 o 
   7 -13   4     1088.31     1141.01     37.65 o 
   8 -13   4       39.01       25.45     11.84 o 
   9 -13   4      514.05      474.58     29.87 o 
  10 -13   4     1153.39     1022.02     59.04 o 
  11 -13   4       78.27       62.97     20.08 o 
  12 -13   4      445.27      444.15     35.45 o 
  -4 -12   4        6.23       -1.97     15.49 o 
  -3 -12   4       55.82       88.79     20.34 o 
  -2 -12   4      256.65      319.04     29.34 o 
  -1 -12   4       72.77       37.30     15.48 o 
   0 -12   4      383.98      419.08     45.82 o 
   1 -12   4      676.13      776.68     37.67 o 
   2 -12   4        1.66       -8.97      8.97 o 
   3 -12   4     1123.30     1125.79     31.28 o 
   4 -12   4     1015.56      984.00     26.19 o 
   5 -12   4       69.22       57.41      9.07 o 
   6 -12   4      597.71      599.17     20.47 o 
   7 -12   4      544.68      521.35     21.02 o 
   8 -12   4      352.55      364.75     25.99 o 
   9 -12   4      878.86      866.03     36.70 o 
  10 -12   4      982.37      874.37     37.46 o 
  11 -12   4      267.84      247.52     47.56 o 
  12 -12   4     1697.54     1823.72     68.89 o 
  13 -12   4      115.02      121.98     21.91 o 
  -6 -11   4      124.63      104.89     33.44 o 
  -5 -11   4       89.87       93.62     21.16 o 
  -4 -11   4        0.57      -12.79     12.79 o 
  -3 -11   4      424.05      495.69     33.20 o 
  -2 -11   4      313.64      313.77     35.39 o 
  -1 -11   4      145.15      144.28     23.46 o 
   0 -11   4     1503.39     1508.11     51.65 o 
   1 -11   4      373.14      325.01     21.41 o 
   2 -11   4      164.50      170.93     16.92 o 
   3 -11   4     2189.96     2295.24     40.57 o 
   4 -11   4     1545.15     1585.93     32.16 o 
   5 -11   4     1903.48     1910.11     35.52 o 
   6 -11   4     1841.55     1775.59     37.99 o 
   7 -11   4       16.84       11.95      7.15 o 
   8 -11   4     1529.37     1505.15     49.19 o 
   9 -11   4     1958.39     1956.98     46.13 o 
  10 -11   4        2.44       -9.13      9.13 o 
  11 -11   4     1052.32     1032.10     39.12 o 
  12 -11   4      646.01      597.74     30.58 o 
  13 -11   4       36.12       59.00     17.57 o 
  -7 -10   4       58.48       82.13     20.88 o 
  -6 -10   4      467.73      434.30     36.28 o 
  -5 -10   4       25.24       21.72     15.55 o 
  -4 -10   4       55.63       45.80     17.45 o 
  -3 -10   4      592.98      643.49     34.97 o 
  -2 -10   4        0.51       -9.83      9.83 o 
  -1 -10   4     1053.76     1173.13     43.87 o 
   0 -10   4     2193.95     2255.12    108.58 o 
   1 -10   4      169.86      129.13     16.94 o 
   2 -10   4     1784.86     1811.54     33.39 o 
   3 -10   4      207.00      218.51     12.24 o 
   4 -10   4      672.41      663.90     19.12 o 
   5 -10   4     1493.69     1471.01     29.19 o 
   6 -10   4      951.14      881.21     21.69 o 
   7 -10   4      742.05      711.30     32.80 o 
   8 -10   4     2038.91     2157.06     53.53 o 
   9 -10   4      249.17      244.12     16.14 o 
  10 -10   4      839.63      871.65     28.64 o 
  11 -10   4     1261.50     1289.08     39.39 o 
  12 -10   4       79.72       83.33     12.38 o 
  13 -10   4      703.82      747.78     37.28 o 
  14 -10   4     1223.99     1282.91     51.74 o 
  -8  -9   4       15.18        9.77     11.63 o 
  -7  -9   4      190.30      231.70     16.94 o 
  -6  -9   4      316.98      292.95     16.91 o 
  -5  -9   4       26.69       20.83      8.32 o 
  -4  -9   4      368.62      355.69     16.09 o 
  -3  -9   4      272.49      247.56     14.96 o 
  -2  -9   4      368.40      361.43     19.18 o 
  -1  -9   4     1996.53     2015.13     56.65 o 
   0  -9   4      241.97      254.80     20.26 o 
   1  -9   4      141.88      157.41     11.09 o 
   2  -9   4     1007.28     1035.60     24.00 o 
   3  -9   4        7.45        8.17      5.38 o 
   4  -9   4     6934.14     6914.15     99.57 o 
   5  -9   4     5387.85     5396.68     68.29 o 
   6  -9   4      232.62      214.57     10.99 o 
   7  -9   4     2190.20     2219.71     39.96 o 
   8  -9   4     1431.61     1333.24     34.95 o 
   9  -9   4        7.16        2.81      6.59 o 
  10  -9   4     3391.76     3428.56     63.69 o 
  11  -9   4     1587.95     1614.91     39.59 o 
  12  -9   4      312.42      343.23     39.32 o 
  13  -9   4     1110.72     1142.94     33.95 o 
  14  -9   4      265.20      241.25     32.28 o 
  -9  -8   4        4.60       -2.50     10.80 o 
  -8  -8   4      169.25      170.45     15.41 o 
  -7  -8   4      438.96      479.42     25.70 o 
  -6  -8   4        0.45       -0.37      6.97 o 
  -5  -8   4      136.44      121.23     11.02 o 
  -4  -8   4      423.63      446.48     18.40 o 
  -3  -8   4       23.26       16.71      6.00 o 
  -2  -8   4     1616.81     1664.86     29.60 o 
  -1  -8   4     1271.70     1229.53     35.32 o 
   0  -8   4      207.49      209.22      9.89 o 
   1  -8   4     1280.92     1282.87     28.94 o 
   2  -8   4      951.04      941.40     22.28 o 
   3  -8   4      520.65      518.77     15.01 o 
   4  -8   4     9547.80     9399.00    105.33 o 
   5  -8   4     1393.04     1396.57     25.46 o 
   6  -8   4      411.35      396.90     12.94 o 
   7  -8   4     3648.43     3538.16     53.29 o 
   8  -8   4      166.01      192.24     12.48 o 
   9  -8   4     3746.77     3558.89     71.89 o 
  10  -8   4     2845.24     2845.19     54.65 o 
  11  -8   4       16.31        8.60      7.73 o 
  12  -8   4     1139.29     1193.22     32.74 o 
  13  -8   4      884.97      907.87     30.79 o 
  14  -8   4       49.48       51.81     10.35 o 
 -10  -7   4       81.24       67.02     13.82 o 
  -9  -7   4       29.40       25.72      9.98 o 
  -8  -7   4      476.35      502.78     21.04 o 
  -7  -7   4      297.40      292.78     15.75 o 
  -6  -7   4      446.92      443.20     26.54 o 
  -5  -7   4      594.22      604.95     18.88 o 
  -4  -7   4       78.88       69.17      7.97 o 
  -3  -7   4     1970.94     1899.97     39.33 o 
  -2  -7   4     1029.80     1078.87     21.75 o 
  -1  -7   4       61.44       69.26      8.81 o 
   0  -7   4     1094.92     1076.73     16.52 o 
   1  -7   4     2404.51     2472.43     30.79 o 
   2  -7   4      333.91      337.04     12.49 o 
   3  -7   4     4281.59     4405.38     62.65 o 
   4  -7   4     5515.43     5401.50     68.93 o 
   5  -7   4      177.73      183.74     11.37 o 
   6  -7   4     5251.60     5155.97     70.39 o 
   7  -7   4     2829.28     2866.24     66.15 o 
   8  -7   4      105.13      123.35     10.01 o 
   9  -7   4     3695.85     3785.03     99.54 o 
  10  -7   4     1886.75     1754.63     38.39 o 
  11  -7   4      142.23      159.85      9.70 o 
  12  -7   4     1487.61     1459.07     38.76 o 
  13  -7   4      132.00      149.77     16.33 o 
  14  -7   4      612.54      595.22     24.95 o 
 -10  -6   4        0.39       -7.91      7.91 o 
  -9  -6   4      228.87      221.41     15.37 o 
  -8  -6   4      233.80      220.12     14.45 o 
  -7  -6   4       41.82       32.75      7.67 o 
  -6  -6   4     1227.89     1195.33     45.58 o 
  -5  -6   4      334.76      324.27     15.81 o 
  -4  -6   4       11.87        4.53      4.78 o 
  -3  -6   4     2966.35     2854.61     40.40 o 
  -2  -6   4     1590.35     1598.62     27.84 o 
  -1  -6   4     1162.72     1175.24     17.08 o 
   0  -6   4     3513.71     3400.76     35.37 o 
   1  -6   4     2144.51     2114.34     29.16 o 
   2  -6   4     1283.69     1291.87     31.02 o 
   3  -6   4    13547.30    13606.52    142.24 o 
   4  -6   4       22.93       27.80      4.37 o 
   5  -6   4     3245.03     3028.18     52.61 o 
   6  -6   4     5910.34     5806.71     74.87 o 
   7  -6   4      233.14      225.88     11.75 o 
   8  -6   4     3483.33     3574.32     60.02 o 
   9  -6   4     1984.80     2005.57     32.55 o 
  10  -6   4      492.19      444.69     17.42 o 
  11  -6   4     1439.17     1447.17     34.20 o 
  12  -6   4      346.28      347.21     17.56 o 
  13  -6   4       86.13       78.32     19.21 o 
  14  -6   4      620.74      672.75     38.22 o 
 -11  -5   4       49.58       46.84     10.83 o 
 -10  -5   4       96.19       98.92     12.18 o 
  -9  -5   4      602.37      587.64     28.15 o 
  -8  -5   4      139.55      134.99     11.27 o 
  -7  -5   4      853.04      860.13     22.45 o 
  -6  -5   4     1807.26     1755.57     31.80 o 
  -5  -5   4      340.78      319.01     15.38 o 
  -4  -5   4     2333.21     2326.51     34.86 o 
  -3  -5   4     2879.72     2677.58     37.97 o 
  -2  -5   4      141.37      144.93      6.32 o 
  -1  -5   4     6389.10     6443.41     59.70 o 
   0  -5   4     5236.90     5307.98     49.80 o 
   1  -5   4     1125.45     1168.64     22.63 o 
   2  -5   4     6349.86     6128.95     67.01 o 
   3  -5   4     3442.37     3462.59     51.91 o 
   4  -5   4     3559.86     3658.04     43.72 o 
   5  -5   4     8664.45     9002.38     95.80 o 
   6  -5   4     2180.16     2387.89     33.86 o 
   7  -5   4     1464.21     1498.91     22.98 o 
   8  -5   4     3100.41     3259.28     48.62 o 
   9  -5   4       99.73      104.40      8.27 o 
  10  -5   4     1433.36     1514.46     33.83 o 
  11  -5   4     1318.48     1390.08     39.38 o 
  12  -5   4        1.03       -7.28      7.28 o 
  13  -5   4      632.59      621.12     25.25 o 
  14  -5   4      532.80      564.42     33.19 o 
 -12  -4   4       91.49       93.07     14.27 o 
 -11  -4   4        7.92        1.54      8.16 o 
 -10  -4   4      383.53      402.98     19.04 o 
  -9  -4   4      419.45      412.06     17.85 o 
  -8  -4   4      171.99      164.45     12.11 o 
  -7  -4   4     2981.27     2964.72     44.61 o 
  -6  -4   4      448.81      402.05     17.08 o 
  -5  -4   4       86.54       94.94      7.93 o 
  -4  -4   4     6286.08     6208.27     71.61 o 
  -3  -4   4     1483.28     1413.99     28.97 o 
  -2  -4   4     7142.53     6959.85     69.20 o 
  -1  -4   4    16326.17    16427.84    151.07 o 
   0  -4   4     1739.91     1875.97     20.75 o 
   1  -4   4     3112.86     3037.83     36.10 o 
   2  -4   4     6692.56     7049.66     74.86 o 
   3  -4   4     2107.99     2370.60     32.67 o 
   4  -4   4    17447.80    18773.51    187.88 o 
   5  -4   4     9336.67     9214.86     87.39 o 
   6  -4   4       33.41       42.86      6.59 o 
   7  -4   4     4679.30     4756.50     75.41 o 
   8  -4   4     2466.19     2443.75     39.34 o 
   9  -4   4      807.85      817.95     30.94 o 
  10  -4   4     3497.77     3586.78     77.95 o 
  11  -4   4      888.33      910.36     24.41 o 
  12  -4   4      383.83      352.12     17.09 o 
  13  -4   4      997.25     1059.45     30.09 o 
  14  -4   4       64.33       78.90     17.27 o 
 -13  -3   4      164.42      153.10     21.01 o 
 -12  -3   4        8.58        7.08      8.60 o 
 -11  -3   4      265.04      240.25     16.34 o 
 -10  -3   4      656.23      659.39     20.92 o 
  -9  -3   4        0.42       -4.03      5.36 o 
  -8  -3   4      930.68      926.68     21.86 o 
  -7  -3   4     2010.61     1950.79     32.43 o 
  -6  -3   4      135.39      136.81      8.41 o 
  -5  -3   4     3372.01     3149.60     38.68 o 
  -4  -3   4    11152.74    11314.21    109.55 o 
  -3  -3   4      310.18      307.15     10.27 o 
  -2  -3   4    13983.72    13718.04    127.11 o 
  -1  -3   4     9950.23     9930.71     93.14 o 
   0  -3   4     1251.85     1201.21     17.20 o 
   1  -3   4     9780.55     9855.99    100.55 o 
   2  -3   4     4231.86     4380.71     54.57 o 
   3  -3   4     7098.70     7429.34     87.90 o 
   4  -3   4     5175.56     5169.69     56.65 o 
   5  -3   4     6516.83     6926.38     84.77 o 
   6  -3   4      722.62      741.12     16.80 o 
   7  -3   4     4562.91     4566.19     62.19 o 
   8  -3   4      256.52      236.30     10.97 o 
   9  -3   4     2742.50     2698.49     43.95 o 
  10  -3   4     1027.80     1045.54     23.36 o 
  11  -3   4       19.56       10.73      7.51 o 
  12  -3   4      491.27      506.09     20.67 o 
  13  -3   4      390.72      426.11     21.11 o 
 -13  -2   4      200.55      211.15     18.66 o 
 -12  -2   4       51.28       42.30      9.41 o 
 -11  -2   4      505.31      497.14     23.70 o 
 -10  -2   4      242.39      222.20     12.40 o 
  -9  -2   4      540.97      511.40     15.89 o 
  -8  -2   4     4646.88     4421.82     53.21 o 
  -7  -2   4      847.73      840.71     19.17 o 
  -6  -2   4     4014.75     3910.69     45.54 o 
  -5  -2   4     8050.56     8092.04     81.47 o 
  -4  -2   4       15.35       24.27      3.97 o 
  -3  -2   4     4572.43     4430.67     46.37 o 
  -2  -2   4     6408.47     6211.42     56.41 o 
  -1  -2   4     1954.29     2122.79     29.03 o 
   0  -2   4     2649.33     2561.56     33.85 o 
   1  -2   4      119.27      170.63     11.17 o 
   2  -2   4      356.75      359.93      9.48 o 
   3  -2   4     6405.43     6975.84     83.17 o 
   4  -2   4     1304.79     1181.63     23.48 o 
   5  -2   4      649.28      558.20     13.80 o 
   6  -2   4     5047.72     5173.05     67.61 o 
   7  -2   4     2279.05     2273.63     36.73 o 
   8  -2   4      770.50      744.82     22.33 o 
   9  -2   4     5540.13     5669.93     70.91 o 
  10  -2   4      957.00      929.48     24.94 o 
  11  -2   4      418.71      418.53     18.42 o 
  12  -2   4      592.95      591.49     22.95 o 
  13  -2   4       59.93       59.64     11.59 o 
 -14  -1   4      171.47      165.48     17.75 o 
 -13  -1   4        3.60        4.84      7.76 o 
 -12  -1   4      728.67      762.52     29.37 o 
 -11  -1   4      936.83      947.78     20.41 o 
 -10  -1   4       56.05       46.25      6.30 o 
  -9  -1   4     3785.49     3749.77     43.95 o 
  -8  -1   4     1781.44     1711.38     35.23 o 
  -7  -1   4     2411.29     2502.43     32.71 o 
  -6  -1   4     3400.66     3452.57     40.39 o 
  -5  -1   4     8533.57     8749.57     85.94 o 
  -4  -1   4     1438.11     1395.93     19.11 o 
  -3  -1   4    32969.64    32382.09    289.65 o 
  -2  -1   4     1022.02     1060.53     17.06 o 
  -1  -1   4     4944.13     4909.67     52.23 o 
   0  -1   4     2225.37     2200.97     34.76 o 
   1  -1   4     1049.24     1139.58     20.63 o 
   2  -1   4    13483.02    13676.81    153.42 o 
   3  -1   4     8060.21     8509.04     99.86 o 
   4  -1   4      179.57      163.61      7.39 o 
   5  -1   4     1865.73     1664.30     27.99 o 
   6  -1   4     3972.57     4036.67     55.83 o 
   7  -1   4       18.73       19.80      4.79 o 
   8  -1   4     1466.39     1453.29     26.57 o 
   9  -1   4      758.48      737.10     25.93 o 
  10  -1   4       65.94       46.78      8.88 o 
  11  -1   4      539.08      567.45     22.03 o 
  12  -1   4      285.52      302.95     18.31 o 
  13  -1   4       99.14       71.91     25.48 o 
 -14   0   4       84.36       79.34     10.74 o 
 -13   0   4      219.03      215.98     11.91 o 
 -12   0   4     1253.60     1213.94     25.25 o 
 -11   0   4      530.73      523.71     14.92 o 
 -10   0   4     1454.38     1392.70     22.68 o 
  -9   0   4     3279.49     3281.82     38.69 o 
  -8   0   4      136.00      135.35      6.48 o 
  -7   0   4     6363.82     6580.01     73.69 o 
  -6   0   4    14951.19    14956.00    130.06 o 
  -5   0   4     1467.79     1778.87     22.70 o 
  -4   0   4     5402.42     5337.50     53.75 o 
  -3   0   4     7115.88     6987.58     67.15 o 
  -2   0   4     4547.30     4785.25     56.65 o 
  -1   0   4    13016.62    12789.92    165.03 o 
   0   0   4     3710.83     3648.89     69.97 o 
   1   0   4     3661.26     3758.27     52.07 o 
   2   0   4    10235.43    10335.49    118.18 o 
   3   0   4      233.04      281.64      9.04 o 
   4   0   4      461.44      467.70     12.51 o 
   5   0   4     4923.25     4812.29     63.65 o 
   6   0   4      856.45      849.23     17.84 o 
   7   0   4     1628.94     1591.36     36.63 o 
   8   0   4     2648.31     2666.96     46.06 o 
   9   0   4      172.33      173.94     12.60 o 
  10   0   4      485.65      450.02     19.69 o 
  11   0   4      588.76      590.41     26.59 o 
  12   0   4       51.24       38.42     10.98 o 
 -14   1   4        0.21       -6.70      6.70 o 
 -13   1   4     1488.95     1527.95     30.99 o 
 -12   1   4     1024.18     1025.48     22.04 o 
 -11   1   4      139.55      146.26      7.55 o 
 -10   1   4     2714.23     2680.68     33.16 o 
  -9   1   4     1265.35     1253.81     31.25 o 
  -8   1   4     1895.04     1875.11     28.36 o 
  -7   1   4     7957.66     7967.46     82.38 o 
  -6   1   4     5363.35     5370.39     57.42 o 
  -5   1   4      200.72      195.88      5.55 o 
  -4   1   4     9581.83     9733.75     91.63 o 
  -3   1   4     2184.08     2174.75     29.00 o 
  -2   1   4     7658.33     7585.99    268.65 o 
  -1   1   4    14068.58    14956.67    244.74 o 
   0   1   4        3.20       -3.81      3.81 o 
   1   1   4     1534.16     1522.01     25.34 o 
   2   1   4     7348.22     7661.54     90.68 o 
   3   1   4      311.39      350.27     10.77 o 
   4   1   4     2627.28     2496.35     30.18 o 
   5   1   4     3753.51     3656.73     46.89 o 
   6   1   4      214.62      210.03      9.69 o 
   7   1   4     2652.04     2607.11     62.17 o 
   8   1   4      693.78      695.36     26.99 o 
   9   1   4       50.68       30.40      8.87 o 
  10   1   4      550.17      599.65     23.48 o 
  11   1   4       85.02       91.24     12.65 o 
  12   1   4       58.13       36.92     14.66 o 
 -15   2   4       31.75       28.95      8.21 o 
 -14   2   4      587.39      599.73     27.50 o 
 -13   2   4      931.57      926.28     26.60 o 
 -12   2   4       75.55       77.66     10.59 o 
 -11   2   4      560.30      538.91     18.38 o 
 -10   2   4     2022.28     1956.39     34.44 o 
  -9   2   4        0.04       -1.77      5.43 o 
  -8   2   4     3854.32     3818.84     50.12 o 
  -7   2   4     4032.77     4048.30     50.52 o 
  -6   2   4     3955.99     4388.07     51.95 o 
  -5   2   4     3149.17     3001.41     36.63 o 
  -4   2   4     8411.88     8581.84     88.85 o 
  -3   2   4     2402.68     2291.45     30.09 o 
  -2   2   4    12523.98    12050.31    207.05 o 
  -1   2   4     5692.03     5787.50     67.62 o 
   0   2   4       23.74       28.75      3.32 o 
   1   2   4     5663.11     5807.72     70.09 o 
   2   2   4      211.85      241.42      7.96 o 
   3   2   4     6900.32     6935.24     76.13 o 
   4   2   4     5183.83     4867.09     52.56 o 
   5   2   4      372.45      388.67     12.12 o 
   6   2   4     1752.00     1684.97     33.37 o 
   7   2   4     1295.22     1342.87     30.71 o 
   8   2   4        4.68       10.43      6.86 o 
   9   2   4      489.54      517.53     21.73 o 
  10   2   4      421.24      402.57     27.77 o 
  11   2   4        7.94       11.47      9.78 o 
 -15   3   4       53.65       27.61     14.72 o 
 -14   3   4     1027.87     1150.48     30.79 o 
 -13   3   4      715.52      743.29     23.43 o 
 -12   3   4      145.81      124.72     11.29 o 
 -11   3   4     2242.79     2308.34     39.36 o 
 -10   3   4      191.54      187.20     11.95 o 
  -9   3   4     1431.96     1439.28     27.86 o 
  -8   3   4     4351.12     4413.86     80.69 o 
  -7   3   4      489.21      463.98     11.92 o 
  -6   3   4     4691.29     4627.70     71.82 o 
  -5   3   4     9446.95     9493.26     88.65 o 
  -4   3   4        2.53        3.07      2.66 o 
  -3   3   4     4109.59     4138.99     52.80 o 
  -2   3   4    10419.57    10877.94    100.45 o 
  -1   3   4      271.61      333.35      7.03 o 
   0   3   4     4692.37     4712.24     44.22 o 
   1   3   4     7673.68     8234.92     80.24 o 
   2   3   4      657.27      612.28     14.26 o 
   3   3   4     5410.30     5416.14     64.07 o 
   4   3   4     3642.80     3734.72     48.31 o 
   5   3   4      946.92      937.32     23.41 o 
   6   3   4     1731.59     1762.76     36.00 o 
   7   3   4      105.99      111.62     11.36 o 
   8   3   4      434.49      426.97     19.45 o 
   9   3   4      420.59      406.83     27.63 o 
  10   3   4       28.43       38.16     12.24 o 
  11   3   4       18.78       10.22     14.51 o 
 -15   4   4      467.43      403.34     33.57 o 
 -14   4   4     1073.23     1159.70     39.87 o 
 -13   4   4       14.97        7.97      8.33 o 
 -12   4   4     1387.30     1505.89     31.20 o 
 -11   4   4     1899.18     1854.73     34.60 o 
 -10   4   4      479.21      457.14     14.83 o 
  -9   4   4     6270.50     6333.33     75.07 o 
  -8   4   4     2186.27     2242.54     32.32 o 
  -7   4   4     1029.24     1124.58     19.00 o 
  -6   4   4     5876.23     5839.72    107.12 o 
  -5   4   4     1436.46     1342.54     18.74 o 
  -4   4   4     2258.11     2347.80     34.54 o 
  -3   4   4     6114.31     6091.44     75.14 o 
  -2   4   4     2437.00     2465.04     33.02 o 
  -1   4   4     1482.34     1335.33     17.99 o 
   0   4   4     7790.31     7984.20     71.84 o 
   1   4   4      281.51      307.48      8.95 o 
   2   4   4     4644.56     4707.28     52.03 o 
   3   4   4      782.73      735.10     16.92 o 
   4   4   4      277.75      261.09     11.01 o 
   5   4   4     1646.20     1644.27     33.94 o 
   6   4   4      285.36      295.25     22.19 o 
   7   4   4       53.81       49.99      9.25 o 
   8   4   4       87.48       92.49     12.89 o 
   9   4   4      215.55      213.46     17.22 o 
  10   4   4        0.49       -9.30      9.30 o 
 -15   5   4      992.94      944.93     64.56 o 
 -14   5   4      357.81      367.72     23.91 o 
 -13   5   4      587.37      597.83     28.40 o 
 -12   5   4     2467.60     2544.33     49.36 o 
 -11   5   4      896.62      891.34     24.30 o 
 -10   5   4     1586.45     1594.00     32.07 o 
  -9   5   4     3192.05     3044.62     41.52 o 
  -8   5   4       62.93       74.97      6.72 o 
  -7   5   4     6187.64     6085.99     71.06 o 
  -6   5   4     7867.96     7945.66     76.34 o 
  -5   5   4       61.48       68.94      5.74 o 
  -4   5   4     7937.27     7776.23     94.74 o 
  -3   5   4    10285.84    10464.55    221.87 o 
  -2   5   4     1506.25     1509.22     22.52 o 
  -1   5   4     6080.56     6302.70     58.68 o 
   0   5   4     1959.40     1967.03     24.08 o 
   1   5   4      112.53      120.03      6.24 o 
   2   5   4     1744.56     1773.12     26.48 o 
   3   5   4       46.54       41.17      6.11 o 
   4   5   4      538.41      502.18     15.66 o 
   5   5   4      407.70      379.25     25.04 o 
   6   5   4        9.75       15.60      7.73 o 
   7   5   4      311.93      329.76     29.29 o 
   8   5   4      175.40      192.71     17.07 o 
   9   5   4        0.06       -7.97      9.46 o 
  10   5   4       90.47      104.70     22.17 o 
 -14   6   4        6.09       -8.97     19.10 o 
 -13   6   4     1769.27     1772.65     61.09 o 
 -12   6   4     1361.83     1429.05     41.13 o 
 -11   6   4      775.05      722.08     25.38 o 
 -10   6   4     4378.23     4329.49     74.16 o 
  -9   6   4      362.51      342.17     18.30 o 
  -8   6   4     2679.79     2754.74     36.01 o 
  -7   6   4     7432.11     7547.43     93.26 o 
  -6   6   4     2203.08     2201.91     34.43 o 
  -5   6   4     8495.08     8650.46    118.58 o 
  -4   6   4     3485.67     3417.67     48.86 o 
  -3   6   4      748.66      850.69     31.56 o 
  -2   6   4     2848.24     2819.23     37.19 o 
  -1   6   4     3009.91     2985.87     36.15 o 
   0   6   4       17.24       18.40      4.49 o 
   1   6   4     2018.30     1953.70     28.36 o 
   2   6   4      338.13      371.01     12.45 o 
   3   6   4      184.31      183.55     13.00 o 
   4   6   4     1962.17     2015.80     35.11 o 
   5   6   4      119.01      126.53     12.60 o 
   6   6   4       82.59       88.09     11.62 o 
   7   6   4      262.05      266.86     18.36 o 
   8   6   4       75.50       62.51     12.62 o 
   9   6   4       14.23       21.18     15.82 o 
 -14   7   4      771.39      810.88     38.80 o 
 -13   7   4     1298.34     1297.39     42.09 o 
 -12   7   4       27.08       14.56     10.29 o 
 -11   7   4     2562.73     2569.44     70.63 o 
 -10   7   4     2023.52     2053.07     37.56 o 
  -9   7   4       22.08       25.18      5.68 o 
  -8   7   4     7204.99     7295.27     92.00 o 
  -7   7   4     4346.03     4272.75     65.41 o 
  -6   7   4      554.30      558.12     15.33 o 
  -5   7   4     5811.58     5627.01     74.32 o 
  -4   7   4     2097.92     2077.31     49.43 o 
  -3   7   4      575.84      574.11     16.66 o 
  -2   7   4     4874.84     4801.69     58.54 o 
  -1   7   4     2133.55     2260.42     33.69 o 
   0   7   4      197.91      215.57     10.43 o 
   1   7   4      434.79      490.52     15.85 o 
   2   7   4        4.07       -2.83      4.83 o 
   3   7   4       41.35       46.78      9.97 o 
   4   7   4     1485.78     1537.87     29.11 o 
   5   7   4        0.41       -2.41      7.61 o 
   6   7   4      259.35      231.88     17.42 o 
   7   7   4       99.95      103.26     14.79 o 
   8   7   4        0.03       -7.14     10.51 o 
 -15   8   4      263.24      241.33     42.41 o 
 -14   8   4     1511.39     1548.45     48.68 o 
 -13   8   4      175.94      178.58     19.64 o 
 -12   8   4      310.69      281.98     21.58 o 
 -11   8   4     3226.59     3249.65     91.64 o 
 -10   8   4      817.47      840.54     23.54 o 
  -9   8   4     1737.70     1799.94     38.43 o 
  -8   8   4     5207.44     5148.29     82.85 o 
  -7   8   4       54.67       54.92      8.67 o 
  -6   8   4     2132.76     2075.71     43.45 o 
  -5   8   4     1944.21     1830.49     50.73 o 
  -4   8   4        7.05        8.95      4.86 o 
  -3   8   4     2497.64     2471.10     42.21 o 
  -2   8   4      462.67      436.65     22.63 o 
  -1   8   4       76.78       53.98     15.04 o 
   0   8   4      652.39      696.55     21.70 o 
   1   8   4     1123.10     1144.42     25.60 o 
   2   8   4      621.23      673.02     21.06 o 
   3   8   4     1037.80     1160.70     28.33 o 
   4   8   4      156.13      156.71     13.24 o 
   5   8   4       86.56       94.31     14.79 o 
   6   8   4      203.07      192.92     20.60 o 
   7   8   4        4.70        1.04     12.53 o 
 -15   9   4     1170.64     1293.00     57.96 o 
 -14   9   4     1052.74     1098.75     57.56 o 
 -13   9   4       21.35       22.08      7.16 o 
 -12   9   4     3273.39     3321.27     73.61 o 
 -11   9   4     1339.50     1358.78     72.25 o 
 -10   9   4     1893.35     1863.96     50.07 o 
  -9   9   4     2302.50     2350.51     48.71 o 
  -8   9   4      417.13      400.18     18.58 o 
  -7   9   4      116.44      110.69     11.62 o 
  -6   9   4     2929.40     2821.75     71.81 o 
  -5   9   4       44.66       24.36      8.00 o 
  -4   9   4      305.51      319.74     27.96 o 
  -3   9   4      691.48      681.43     26.24 o 
  -2   9   4      579.33      523.79     23.73 o 
  -1   9   4      316.16      295.90     19.76 o 
   0   9   4      826.66      942.82     36.28 o 
   1   9   4       54.00       42.84     12.19 o 
   2   9   4       78.42      108.55     15.85 o 
   3   9   4      402.72      407.24     26.33 o 
   4   9   4        7.86       -2.13     12.66 o 
   5   9   4       97.08       90.21     14.60 o 
   6   9   4       38.13       10.24     13.64 o 
 -15  10   4     1662.73     1742.50     90.73 o 
 -14  10   4      147.07      175.81     22.26 o 
 -13  10   4     1000.57      969.72     27.24 o 
 -12  10   4     1786.41     1865.88     39.95 o 
 -11  10   4      107.39      106.67     14.08 o 
 -10  10   4      451.59      472.75     21.39 o 
  -9  10   4     3307.16     3323.90     64.30 o 
  -8  10   4       32.74       18.40     10.69 o 
  -7  10   4     1291.35     1278.60     35.86 o 
  -6  10   4      655.58      620.83     34.99 o 
  -5  10   4      160.05      178.65     15.45 o 
  -4  10   4     1768.91     1735.80     45.62 o 
  -3  10   4      874.73      857.48     30.48 o 
  -2  10   4       93.10       82.63     25.81 o 
  -1  10   4     1085.86     1195.62     66.48 o 
   0  10   4       78.21       42.76     17.75 o 
   1  10   4      315.60      346.48     35.51 o 
   2  10   4      138.58      197.03     24.55 o 
   3  10   4       25.99       20.99     12.78 o 
   4  10   4      132.36      117.15     19.07 o 
   5  10   4       54.78      116.18     25.77 o 
 -15  11   4      602.32      583.89     36.58 o 
 -14  11   4      170.35      149.19     15.10 o 
 -13  11   4     1250.25     1302.51     34.24 o 
 -12  11   4     1189.27     1193.91     40.45 o 
 -11  11   4      585.62      575.97     22.99 o 
 -10  11   4     1749.80     1669.25     46.30 o 
  -9  11   4      240.34      224.69     17.66 o 
  -8  11   4      710.94      642.91     34.05 o 
  -7  11   4     1374.75     1303.47     38.09 o 
  -6  11   4      260.15      218.25     39.81 o 
  -5  11   4      991.06      929.86     32.86 o 
  -4  11   4     1681.69     1578.12     44.12 o 
  -3  11   4       11.50       -5.03      9.95 o 
  -2  11   4      402.34      415.84     33.11 o 
  -1  11   4      152.21      197.77     26.24 o 
   0  11   4       21.93        3.23     14.55 o 
   1  11   4      169.85      210.88     27.22 o 
   2  11   4       51.07       71.31     21.56 o 
   3  11   4        0.76      -14.92     16.54 o 
   4  11   4       72.53       74.63     35.45 o 
 -14  12   4      515.00      561.61     26.90 o 
 -13  12   4      960.15      958.63     33.88 o 
 -12  12   4       25.38       12.39     13.40 o 
 -11  12   4      840.33      847.90     29.14 o 
 -10  12   4      747.24      790.87     27.92 o 
  -9  12   4       60.06       31.18     11.14 o 
  -8  12   4      762.30      785.32     31.13 o 
  -7  12   4      812.37      686.34     49.65 o 
  -6  12   4      273.44      240.54     20.07 o 
  -5  12   4      697.95      767.51     32.26 o 
  -4  12   4       52.10       17.56     11.27 o 
  -3  12   4      100.86       99.53     21.58 o 
  -2  12   4      263.92      295.70     30.56 o 
  -1  12   4       37.33       32.93     18.05 o 
   0  12   4       98.84      100.85     22.69 o 
   1  12   4      114.06      158.64     31.97 o 
   2  12   4       12.18       18.98     17.63 o 
 -13  13   4      351.10      322.26     22.91 o 
 -12  13   4      211.08      214.23     21.55 o 
 -11  13   4      887.14      895.21     36.86 o 
 -10  13   4      353.98      319.10     20.74 o 
  -9  13   4      691.53      706.70     27.93 o 
  -8  13   4      848.34      868.60     31.46 o 
  -7  13   4        4.48        9.60     13.45 o 
  -6  13   4      625.17      640.08     32.52 o 
  -5  13   4      236.68      206.26     21.21 o 
  -4  13   4       44.29       26.28     19.74 o 
  -3  13   4      321.52      349.56     35.19 o 
  -2  13   4      132.89      157.96     28.68 o 
  -1  13   4       35.00       16.74     17.47 o 
   0  13   4      109.53      105.16     25.09 o 
   1  13   4        2.20      -16.80     16.80 o 
 -12  14   4      918.24      961.50     37.70 o 
 -11  14   4       78.48       72.62     16.21 o 
 -10  14   4      144.85      142.25     16.84 o 
  -9  14   4      318.70      282.84     21.42 o 
  -8  14   4        5.73        7.51     10.88 o 
  -7  14   4       76.16       57.32     13.83 o 
  -6  14   4      189.76      186.72     21.51 o 
  -5  14   4       29.74        4.49     17.64 o 
  -4  14   4       72.64      109.20     24.54 o 
  -3  14   4      175.57      184.00     49.21 o 
  -2  14   4        9.90       -5.22     17.57 o 
  -1  14   4       30.78       20.44     21.23 o 
 -11  15   4        1.89        3.67     13.74 o 
 -10  15   4      348.52      377.09     27.97 o 
  -9  15   4      247.41      283.87     25.74 o 
  -8  15   4        0.46      -11.63     11.63 o 
  -7  15   4      185.86      192.79     25.98 o 
  -6  15   4      144.52      106.53     44.97 o 
  -5  15   4       29.58       23.02     20.36 o 
  -4  15   4       95.05       87.05     25.84 o 
   2 -15   5      174.10      216.55     31.10 o 
   3 -15   5       48.58       60.42     20.50 o 
   4 -15   5       25.66       12.87     18.88 o 
   5 -15   5      604.30      637.59     43.46 o 
   6 -15   5      169.90      156.66     23.73 o 
   7 -15   5       77.11       35.90     17.51 o 
   8 -15   5      431.91      452.88     43.14 o 
   9 -15   5      106.96      102.82     27.82 o 
  -1 -14   5       80.62       88.43     21.30 o 
   0 -14   5       13.58       11.17     14.68 o 
   1 -14   5      115.54      114.31     22.26 o 
   2 -14   5      220.08      286.25     55.01 o 
   3 -14   5        3.16      -15.36     15.36 o 
   4 -14   5      463.95      444.21     79.78 o 
   5 -14   5      549.05      584.15     39.53 o 
   6 -14   5       14.41       18.71     12.26 o 
   7 -14   5      496.13      467.44     26.64 o 
   8 -14   5      509.68      450.71     39.85 o 
   9 -14   5      108.16       95.25     23.80 o 
  10 -14   5     1487.41     1494.89     69.62 o 
  -3 -13   5        0.36       -9.58     22.33 o 
  -2 -13   5      130.22      163.40     55.68 o 
  -1 -13   5       50.28       59.30     17.95 o 
   0 -13   5       48.37       26.48     13.79 o 
   1 -13   5      396.48      467.93     27.81 o 
   2 -13   5      238.87      265.12     22.33 o 
   3 -13   5       21.55       19.26     11.52 o 
   4 -13   5     1757.07     1692.55     41.21 o 
   5 -13   5      297.03      312.96     17.04 o 
   6 -13   5      233.85      214.63     19.11 o 
   7 -13   5     1414.36     1381.84     41.24 o 
   8 -13   5      124.22      125.76     24.87 o 
   9 -13   5      828.85      827.84     58.18 o 
  10 -13   5     1118.68     1062.21     54.37 o 
  11 -13   5       33.08       14.95     16.35 o 
  12 -13   5      719.07      639.53     42.65 o 
  -4 -12   5       10.45       -5.43     21.26 o 
  -3 -12   5      100.66      121.86     22.80 o 
  -2 -12   5      227.38      284.79     28.04 o 
  -1 -12   5        0.72      -10.50     11.24 o 
   0 -12   5      288.58      325.55     27.37 o 
   1 -12   5      357.26      381.22     26.18 o 
   2 -12   5       58.58       34.66     12.05 o 
   3 -12   5      293.14      319.52     17.96 o 
   4 -12   5      882.65      905.40     28.07 o 
   5 -12   5      112.33       98.22     10.79 o 
   6 -12   5     1339.55     1370.99     33.89 o 
   7 -12   5      240.62      253.84     17.92 o 
   8 -12   5      276.71      251.54     18.68 o 
   9 -12   5     1319.53     1337.87     47.09 o 
  10 -12   5      321.13      293.87     23.62 o 
  11 -12   5      721.27      753.76     43.20 o 
  12 -12   5     1205.76     1178.08     54.86 o 
  -6 -11   5      120.51      136.86     35.33 o 
  -5 -11   5       38.22       51.77     18.87 o 
  -4 -11   5        9.00       18.34     15.38 o 
  -3 -11   5      350.24      421.88     31.17 o 
  -2 -11   5      225.04      236.59     24.74 o 
  -1 -11   5      162.23      137.02     19.89 o 
   0 -11   5      692.05      736.07     36.41 o 
   1 -11   5      188.99      190.75     21.26 o 
   2 -11   5     1056.00     1098.62     36.05 o 
   3 -11   5     3187.36     3101.08     67.31 o 
   4 -11   5       30.13       15.65      7.14 o 
   5 -11   5     1323.06     1302.81     37.48 o 
   6 -11   5      861.89      830.56     24.80 o 
   7 -11   5        5.12       13.86      8.43 o 
   8 -11   5     2139.61     2143.61     49.35 o 
   9 -11   5     1797.75     1830.09     75.27 o 
  10 -11   5      120.30      132.49     14.68 o 
  11 -11   5     1244.16     1289.76     79.90 o 
  12 -11   5      543.28      552.95     35.27 o 
  13 -11   5       30.02       14.52     14.10 o 
  -7 -10   5       65.00       62.67     20.29 o 
  -6 -10   5      222.06      230.05     22.01 o 
  -5 -10   5       40.84       36.07     15.67 o 
  -4 -10   5      253.49      281.57     26.75 o 
  -3 -10   5      630.93      689.46     49.03 o 
  -2 -10   5        2.76       -4.33     11.27 o 
  -1 -10   5     1024.64     1130.21     43.49 o 
   0 -10   5      453.83      421.33     38.72 o 
   1 -10   5     1020.58     1006.99     38.09 o 
   2 -10   5      954.83      994.08     23.85 o 
   3 -10   5      572.30      607.85     23.03 o 
   4 -10   5     1301.67     1292.86     27.44 o 
   5 -10   5     3022.25     2895.92     48.25 o 
   6 -10   5      702.90      729.83     22.14 o 
   7 -10   5     2301.38     2233.38     55.91 o 
   8 -10   5     4282.10     4207.92     92.02 o 
   9 -10   5      114.54       98.00     12.35 o 
  10 -10   5     1184.63     1157.02     38.74 o 
  11 -10   5     1290.73     1409.33     48.70 o 
  12 -10   5       13.65        9.04      9.36 o 
  13 -10   5      613.69      685.28     34.41 o 
  -8  -9   5        0.98        5.95     11.24 o 
  -7  -9   5      278.80      304.76     23.84 o 
  -6  -9   5       89.78       91.48     12.03 o 
  -5  -9   5      109.17      103.00     11.49 o 
  -4  -9   5      683.39      683.00     23.80 o 
  -3  -9   5       79.91       67.65     11.56 o 
  -2  -9   5      917.11      940.99     38.12 o 
  -1  -9   5     1186.40     1175.38     41.37 o 
   0  -9   5       13.93        4.13      8.87 o 
   1  -9   5     3143.12     3170.02     50.99 o 
   2  -9   5     3175.94     3099.63     50.10 o 
   3  -9   5       17.17       12.02      5.73 o 
   4  -9   5     7386.17     7223.21    151.04 o 
   5  -9   5     2692.77     2630.57     40.60 o 
   6  -9   5       29.29       36.22      7.30 o 
   7  -9   5     2308.41     2381.97     68.46 o 
   8  -9   5     2518.69     2440.00     68.04 o 
   9  -9   5       28.78       42.20      9.26 o 
  10  -9   5     2090.61     2091.43     46.97 o 
  11  -9   5      650.98      581.39     26.15 o 
  12  -9   5      383.86      375.90     20.39 o 
  13  -9   5     1072.23     1094.96     75.72 o 
  -9  -8   5        4.38      -10.09     10.09 o 
  -8  -8   5      235.95      229.77     17.41 o 
  -7  -8   5      223.53      233.56     15.68 o 
  -6  -8   5        2.77       -6.01      7.05 o 
  -5  -8   5      371.79      371.57     17.89 o 
  -4  -8   5      965.59     1031.36     29.39 o 
  -3  -8   5       47.06       47.01      8.11 o 
  -2  -8   5     2263.06     2379.23     37.15 o 
  -1  -8   5      505.52      540.10     17.56 o 
   0  -8   5      485.64      477.97     16.27 o 
   1  -8   5     2605.83     2675.65     43.75 o 
   2  -8   5      539.79      525.64     16.58 o 
   3  -8   5     2649.04     2640.18     39.20 o 
   4  -8   5     4216.38     4387.64     56.77 o 
   5  -8   5     1213.59     1134.35     40.79 o 
   6  -8   5     1035.95     1067.71     30.83 o 
   7  -8   5     4592.55     4692.61     77.55 o 
   8  -8   5       41.80       50.93     12.32 o 
   9  -8   5     2607.68     2520.05     71.94 o 
  10  -8   5     1803.17     1887.35     42.79 o 
  11  -8   5       18.51       11.36      8.19 o 
  12  -8   5      920.40      900.19     41.71 o 
  13  -8   5      717.64      762.00     28.27 o 
  14  -8   5      260.39      231.63     22.88 o 
 -10  -7   5       44.93       51.90     13.81 o 
  -9  -7   5       55.52       67.05     11.42 o 
  -8  -7   5      302.75      298.16     17.31 o 
  -7  -7   5       74.70       63.62     11.68 o 
  -6  -7   5      536.37      530.50     20.69 o 
  -5  -7   5      735.16      758.78     20.75 o 
  -4  -7   5       62.43       59.73      9.30 o 
  -3  -7   5     1276.90     1274.91     26.55 o 
  -2  -7   5     1063.93     1048.73     21.45 o 
  -1  -7   5       72.37       76.21      5.82 o 
   0  -7   5     4179.12     4214.45     43.62 o 
   1  -7   5     1703.11     1616.43     29.68 o 
   2  -7   5       51.24       48.71      6.19 o 
   3  -7   5     6486.64     6242.64     73.25 o 
   4  -7   5     2215.31     2151.37     32.52 o 
   5  -7   5       88.47       75.03      7.29 o 
   6  -7   5     3831.02     3778.09     63.72 o 
   7  -7   5     1771.52     1761.50     37.88 o 
   8  -7   5      878.15      825.41     27.93 o 
   9  -7   5     4106.51     3896.82     76.57 o 
  10  -7   5      602.10      571.76     21.29 o 
  11  -7   5      578.73      623.89     22.78 o 
  12  -7   5     1133.57     1180.94     26.68 o 
  13  -7   5       69.44       60.50      9.37 o 
  14  -7   5     1058.41     1163.92     53.57 o 
 -10  -6   5        4.56        0.04      8.38 o 
  -9  -6   5      445.48      444.89     19.86 o 
  -8  -6   5      269.23      274.23     15.51 o 
  -7  -6   5      331.23      298.63     14.93 o 
  -6  -6   5     1303.23     1318.65     28.29 o 
  -5  -6   5      762.94      784.96     20.15 o 
  -4  -6   5      622.27      598.31     16.88 o 
  -3  -6   5     4956.83     5061.77     62.37 o 
  -2  -6   5      594.59      590.69     14.69 o 
  -1  -6   5     1244.88     1256.47     18.03 o 
   0  -6   5     5022.52     4894.82     48.00 o 
   1  -6   5       35.68       29.35      3.76 o 
   2  -6   5     6743.27     6739.00     74.81 o 
   3  -6   5     8061.69     8239.01     82.21 o 
   4  -6   5      802.84      911.16     17.70 o 
   5  -6   5     2888.83     2835.42     42.76 o 
   6  -6   5     5270.43     5324.61     82.02 o 
   7  -6   5        5.35        7.79      5.62 o 
   8  -6   5     3200.44     3331.43     58.58 o 
   9  -6   5     2384.36     2343.73     37.87 o 
  10  -6   5      102.54       87.99      8.21 o 
  11  -6   5     1644.38     1665.16     39.09 o 
  12  -6   5      439.17      457.96     20.80 o 
  13  -6   5      212.69      197.08     16.41 o 
  14  -6   5      456.55      490.71     33.26 o 
 -11  -5   5       16.24       18.31      9.60 o 
 -10  -5   5      203.72      161.56     13.78 o 
  -9  -5   5      354.70      342.32     18.37 o 
  -8  -5   5       23.35        0.72      6.79 o 
  -7  -5   5     1053.20     1019.29     40.94 o 
  -6  -5   5     1751.69     1779.32     37.98 o 
  -5  -5   5       73.55       84.24      7.91 o 
  -4  -5   5     2152.84     2123.17     38.74 o 
  -3  -5   5     2737.87     2722.06     33.92 o 
  -2  -5   5      229.98      238.97      8.10 o 
  -1  -5   5     8512.00     8617.17     80.93 o 
   0  -5   5     4916.36     4925.72     51.15 o 
   1  -5   5      112.69      105.95      5.80 o 
   2  -5   5     9429.59     9184.32     97.21 o 
   3  -5   5     6867.38     7202.19     78.48 o 
   4  -5   5     2053.36     2017.73     28.22 o 
   5  -5   5     6207.23     6097.72     68.77 o 
   6  -5   5      849.82      803.66     18.80 o 
   7  -5   5     1720.34     1817.99     27.48 o 
   8  -5   5     3798.81     3832.82     56.64 o 
   9  -5   5       77.31       76.95      8.44 o 
  10  -5   5      706.91      688.50     24.76 o 
  11  -5   5      537.26      568.59     32.12 o 
  12  -5   5        4.24       -0.49      7.60 o 
  13  -5   5      893.87      952.51     34.17 o 
 -12  -4   5       72.52       68.73     13.44 o 
 -11  -4   5        3.46       -7.82      7.82 o 
 -10  -4   5      421.31      403.70     30.31 o 
  -9  -4   5      431.30      386.87     16.43 o 
  -8  -4   5      164.99      148.82     11.06 o 
  -7  -4   5     2191.23     2146.44     36.09 o 
  -6  -4   5      830.83      804.30     23.42 o 
  -5  -4   5      603.99      617.56     15.83 o 
  -4  -4   5     3721.08     3629.01     46.80 o 
  -3  -4   5      274.89      294.47     13.08 o 
  -2  -4   5     3646.68     3651.06     40.46 o 
  -1  -4   5    12777.71    12943.54    111.32 o 
   0  -4   5     1747.54     1787.59     22.34 o 
   1  -4   5     6840.63     6948.81     74.54 o 
   2  -4   5     6925.32     6785.02     73.19 o 
   3  -4   5     4854.30     5325.76     59.49 o 
   4  -4   5     6510.50     6440.35     80.03 o 
   5  -4   5     4896.33     5052.15     66.21 o 
   6  -4   5      449.38      433.48     13.50 o 
   7  -4   5     4608.46     4765.44     65.77 o 
   8  -4   5      616.90      568.20     19.79 o 
   9  -4   5      996.74      975.92     23.78 o 
  10  -4   5     1209.07     1273.59     33.08 o 
  11  -4   5       96.31      103.00     10.85 o 
  12  -4   5      243.67      262.93     20.70 o 
  13  -4   5      980.77     1015.47     43.02 o 
 -13  -3   5      208.47      185.16     17.59 o 
 -12  -3   5        6.08        2.44      7.86 o 
 -11  -3   5      197.29      193.09     13.89 o 
 -10  -3   5      555.11      565.83     32.84 o 
  -9  -3   5       97.76       82.25      8.97 o 
  -8  -3   5     1396.79     1406.61     28.18 o 
  -7  -3   5     1039.04     1038.27     20.62 o 
  -6  -3   5      373.44      337.49     11.04 o 
  -5  -3   5     6180.74     6046.09     64.93 o 
  -4  -3   5     4632.06     4645.51     51.08 o 
  -3  -3   5     2131.51     2127.54     27.12 o 
  -2  -3   5    14542.71    14523.02    125.64 o 
  -1  -3   5     8436.23     8799.08     84.10 o 
   0  -3   5      197.21      159.02      5.44 o 
   1  -3   5     7781.09     7709.63     80.97 o 
   2  -3   5     1954.54     1955.64     29.44 o 
   3  -3   5     8888.29     8977.87    115.53 o 
   4  -3   5     5003.99     4617.09     52.71 o 
   5  -3   5      496.67      549.25     20.38 o 
   6  -3   5     5604.31     5606.86     73.65 o 
   7  -3   5      971.89      966.25     22.03 o 
   8  -3   5      207.17      199.80     11.31 o 
   9  -3   5     1388.53     1384.44     29.56 o 
  10  -3   5     2024.91     2016.18     46.18 o 
  11  -3   5       89.43       80.37     10.69 o 
  12  -3   5      881.10      885.85     27.65 o 
  13  -3   5      135.93      118.13     17.77 o 
 -13  -2   5       98.80       71.72     11.24 o 
 -12  -2   5      177.23      160.55     12.99 o 
 -11  -2   5      488.21      485.89     21.59 o 
 -10  -2   5      183.85      179.03     17.16 o 
  -9  -2   5      952.30      881.71     19.97 o 
  -8  -2   5     1910.61     1812.18     28.81 o 
  -7  -2   5      198.16      178.70      8.68 o 
  -6  -2   5     2085.17     2028.07     28.55 o 
  -5  -2   5     3586.77     3603.76     41.94 o 
  -4  -2   5      688.31      681.38     13.17 o 
  -3  -2   5     2618.97     2593.41     30.48 o 
  -2  -2   5     9430.93     9563.21     84.51 o 
  -1  -2   5      144.51      156.99      5.30 o 
   0  -2   5     2533.87     2468.83     29.98 o 
   1  -2   5     6123.97     5766.02    225.98 o 
   2  -2   5     1129.61     1079.34     21.66 o 
   3  -2   5    21364.62    21225.13    243.35 o 
   4  -2   5      825.66      760.57     16.75 o 
   5  -2   5     1815.80     1851.57     30.96 o 
   6  -2   5     5224.13     5250.10    112.20 o 
   7  -2   5      762.79      794.77     19.82 o 
   8  -2   5     3314.15     3275.98     51.21 o 
   9  -2   5     2786.65     2725.41     44.55 o 
  10  -2   5      142.08      148.89     22.26 o 
  11  -2   5      190.83      176.86     14.21 o 
  12  -2   5      471.28      527.26     23.31 o 
  13  -2   5        2.81       -6.49     11.88 o 
 -14  -1   5      239.53      276.78     22.91 o 
 -13  -1   5        4.59        7.18      7.70 o 
 -12  -1   5      619.03      670.31     35.51 o 
 -11  -1   5      708.48      729.66     19.33 o 
 -10  -1   5      145.33      150.33      9.30 o 
  -9  -1   5     3157.10     3122.46     41.81 o 
  -8  -1   5     1436.45     1348.80     22.89 o 
  -7  -1   5     1981.49     2019.94     29.31 o 
  -6  -1   5    13415.18    13248.54    127.41 o 
  -5  -1   5     1550.27     1387.29     20.36 o 
  -4  -1   5    11992.30    11685.01    110.83 o 
  -3  -1   5     6623.07     6783.92     66.76 o 
  -2  -1   5     1461.91     1427.64     26.54 o 
  -1  -1   5      769.56      723.30     12.26 o 
   0  -1   5     9362.95     9235.73    106.09 o 
   1  -1   5       15.08       22.26      4.08 o 
   2  -1   5     6237.38     6419.76     68.45 o 
   3  -1   5      630.37      561.70     13.73 o 
   4  -1   5       12.56        7.09      3.42 o 
   5  -1   5     6558.27     6867.01    112.36 o 
   6  -1   5     1843.75     1837.89     32.41 o 
   7  -1   5       40.36       31.87      6.02 o 
   8  -1   5      913.60      858.29     20.58 o 
   9  -1   5     1109.60     1163.81     31.34 o 
  10  -1   5       18.06       14.83      8.31 o 
  11  -1   5      436.29      440.34     27.18 o 
  12  -1   5      229.43      228.94     22.14 o 
 -14   0   5       48.66       50.74      9.87 o 
 -13   0   5      509.59      497.74     18.25 o 
 -12   0   5     1012.10     1041.33     23.08 o 
 -11   0   5      377.03      349.19     12.95 o 
 -10   0   5     2012.66     1981.83     30.68 o 
  -9   0   5     3145.28     3120.60     40.47 o 
  -8   0   5        0.86       -0.48      3.30 o 
  -7   0   5     4093.95     3984.84     45.74 o 
  -6   0   5      544.17      530.62     11.66 o 
  -5   0   5       45.11       30.65      3.64 o 
  -4   0   5     4154.75     4017.77     42.74 o 
  -3   0   5     5490.57     5997.59     59.27 o 
  -2   0   5     2271.17     2368.65     28.96 o 
  -1   0   5     4669.47     4916.58     67.59 o 
   0   0   5      130.49      185.18     16.69 o 
   1   0   5     9440.41     9778.29    110.45 o 
   2   0   5    14058.81    13607.48    154.73 o 
   3   0   5       77.69       29.06      5.27 o 
   4   0   5     1032.51      848.76     23.19 o 
   5   0   5     6061.41     6227.48     80.41 o 
   6   0   5      148.14      139.78      8.45 o 
   7   0   5     1354.24     1349.31     36.46 o 
   8   0   5     1088.45     1058.86     27.03 o 
   9   0   5        0.24       -4.75      6.96 o 
  10   0   5      618.25      650.46     23.70 o 
  11   0   5      213.50      188.13     15.79 o 
  12   0   5        6.49        9.42     12.41 o 
 -14   1   5       19.55        9.59      7.47 o 
 -13   1   5     1184.00     1233.91     25.54 o 
 -12   1   5      474.38      476.07     15.72 o 
 -11   1   5       39.48       43.50      5.64 o 
 -10   1   5     2562.65     2613.79     38.04 o 
  -9   1   5      201.12      200.38      7.73 o 
  -8   1   5     1295.64     1218.47     19.38 o 
  -7   1   5     7432.25     7486.22     75.08 o 
  -6   1   5      247.68      282.93      8.01 o 
  -5   1   5    15006.90    15024.40    139.73 o 
  -4   1   5    13877.27    13822.36    150.48 o 
  -3   1   5     1282.79     1412.88     21.56 o 
  -2   1   5    15872.39    16278.05    206.77 o 
  -1   1   5    11937.28    11829.39    151.69 o 
   0   1   5      695.81      724.21     13.64 o 
   1   1   5    12624.78    12588.39    143.38 o 
   2   1   5     9493.76     9829.71    170.96 o 
   3   1   5     1153.18     1137.59     21.92 o 
   4   1   5     4214.71     4167.42     57.32 o 
   5   1   5     1896.27     1931.81     30.49 o 
   6   1   5      430.51      386.28     13.21 o 
   7   1   5     2092.21     2067.18     39.69 o 
   8   1   5      273.83      276.77     17.14 o 
   9   1   5      296.50      296.66     23.00 o 
  10   1   5      559.46      594.31     28.82 o 
  11   1   5       49.74       34.64     11.79 o 
  12   1   5      131.90      110.21     24.68 o 
 -15   2   5       16.58       10.87      7.89 o 
 -14   2   5      543.54      517.26     21.17 o 
 -13   2   5     1183.83     1229.87     23.98 o 
 -12   2   5       13.16       10.24      4.53 o 
 -11   2   5     2037.12     2096.32     37.69 o 
 -10   2   5     2378.38     2503.03     40.40 o 
  -9   2   5      160.59      169.18     13.09 o 
  -8   2   5     4305.17     4227.54     63.50 o 
  -7   2   5     1499.75     1403.51     28.85 o 
  -6   2   5     5744.83     5824.50    111.24 o 
  -5   2   5    11481.00    11312.55    116.13 o 
  -4   2   5     1442.40     1383.28     21.42 o 
  -3   2   5     1686.25     1676.84     24.30 o 
  -2   2   5    13881.06    14254.59    159.30 o 
  -1   2   5     4707.26     4956.76     62.79 o 
   0   2   5     2246.43     2122.95     26.90 o 
   1   2   5     5816.16     5669.97     73.34 o 
   2   2   5     1051.68     1038.11     20.09 o 
   3   2   5      642.88      550.81     17.65 o 
   4   2   5     5871.36     5732.40     75.98 o 
   5   2   5      115.30      102.85      7.71 o 
   6   2   5     1501.49     1457.12     41.36 o 
   7   2   5      795.53      815.21     25.57 o 
   8   2   5       35.35       10.13     10.71 o 
   9   2   5      767.17      820.96     33.84 o 
  10   2   5      216.41      199.09     17.08 o 
  11   2   5       25.22      -12.68     12.68 o 
 -15   3   5      196.70      188.14     21.70 o 
 -14   3   5     1203.99     1262.63     36.77 o 
 -13   3   5       86.97      102.04     11.49 o 
 -12   3   5      133.27      144.54     15.62 o 
 -11   3   5     1427.07     1392.90     28.97 o 
 -10   3   5       41.46       50.83      7.29 o 
  -9   3   5     1617.98     1485.77     26.67 o 
  -8   3   5     3434.43     3437.68     45.28 o 
  -7   3   5       12.58       16.38      3.78 o 
  -6   3   5     2779.49     2614.59     32.67 o 
  -5   3   5    11258.57    11456.83    130.19 o 
  -4   3   5      514.35      675.32     15.97 o 
  -3   3   5    11978.64    12213.00    124.48 o 
  -2   3   5     9976.44    10218.69    117.97 o 
  -1   3   5      812.95      827.74     14.49 o 
   0   3   5     4752.17     4782.54     45.60 o 
   1   3   5     4301.77     4503.96     64.55 o 
   2   3   5     1460.47     1453.30     21.63 o 
   3   3   5     3430.69     3389.21     40.72 o 
   4   3   5     1625.30     1721.72     29.72 o 
   5   3   5      618.24      639.23     28.83 o 
   6   3   5     1627.57     1587.02     34.25 o 
   7   3   5        2.07        2.75      7.07 o 
   8   3   5      633.03      582.07     39.05 o 
   9   3   5      296.71      338.84     20.22 o 
  10   3   5        6.37       14.21      9.99 o 
 -15   4   5      752.11      749.41     34.47 o 
 -14   4   5      683.68      688.00     46.48 o 
 -13   4   5      112.75       94.20     14.89 o 
 -12   4   5     1519.67     1505.51     35.29 o 
 -11   4   5     2358.03     2356.34     44.04 o 
 -10   4   5     1208.21     1229.07     24.57 o 
  -9   4   5     3304.74     3375.79     51.49 o 
  -8   4   5     1286.51     1350.48     22.80 o 
  -7   4   5     3843.55     3940.29     57.94 o 
  -6   4   5     8110.15     8234.06     96.68 o 
  -5   4   5      106.59      131.84      5.59 o 
  -4   4   5     9481.17     9368.80    141.17 o 
  -3   4   5     6695.95     6634.79     82.34 o 
  -2   4   5     1415.01     1500.25     19.04 o 
  -1   4   5     3991.43     4058.27     41.39 o 
   0   4   5     4598.44     4631.12     45.51 o 
   1   4   5       35.58       28.46      5.59 o 
   2   4   5     1992.27     1996.79     28.07 o 
   3   4   5     2290.78     2218.68     31.16 o 
   4   4   5        8.06       10.29      5.27 o 
   5   4   5      762.66      761.43     22.93 o 
   6   4   5      200.54      207.73     16.92 o 
   7   4   5       33.66       23.05     12.98 o 
   8   4   5      550.07      582.50     24.08 o 
   9   4   5      124.82      135.69     15.49 o 
  10   4   5       23.20       11.75     15.22 o 
 -15   5   5      769.77      792.76     34.66 o 
 -14   5   5       74.67       53.14     13.80 o 
 -13   5   5     1505.50     1581.08     44.33 o 
 -12   5   5     2549.00     2723.92     58.96 o 
 -11   5   5       71.43       85.27     11.83 o 
 -10   5   5     2632.38     2546.14     57.58 o 
  -9   5   5     2432.32     2361.28     47.19 o 
  -8   5   5      466.55      439.96     14.82 o 
  -7   5   5     6454.82     6343.84     77.50 o 
  -6   5   5     3347.19     3425.23     41.21 o 
  -5   5   5       11.12        7.98      4.94 o 
  -4   5   5    14624.70    14380.42    166.74 o 
  -3   5   5     6359.43     6624.61    123.10 o 
  -2   5   5     1128.41     1053.93     15.63 o 
  -1   5   5     5309.16     5404.18     51.97 o 
   0   5   5     1028.08     1004.73     20.10 o 
   1   5   5     1743.19     1744.84     25.65 o 
   2   5   5     1519.40     1487.83     24.21 o 
   3   5   5      366.44      347.73     14.44 o 
   4   5   5      120.02      100.23      9.63 o 
   5   5   5      367.13      357.99     17.24 o 
   6   5   5        2.24        9.08      7.45 o 
   7   5   5      177.49      189.82     15.98 o 
   8   5   5      101.15      109.87     17.12 o 
   9   5   5        0.02       -4.93      9.89 o 
 -15   6   5      626.97      632.58     58.82 o 
 -14   6   5      280.46      271.53     41.00 o 
 -13   6   5     1798.09     1883.80     50.26 o 
 -12   6   5     2316.28     2280.92     62.89 o 
 -11   6   5      267.20      244.51     16.70 o 
 -10   6   5     2018.84     2073.38     44.35 o 
  -9   6   5      441.15      460.14     13.16 o 
  -8   6   5     2780.75     2796.45     42.55 o 
  -7   6   5     8499.59     8301.93    102.91 o 
  -6   6   5      484.66      494.34     14.44 o 
  -5   6   5     8429.58     8148.63    101.18 o 
  -4   6   5     8841.57     8873.09    109.45 o 
  -3   6   5       14.47        7.67      4.62 o 
  -2   6   5     5956.47     5920.11     68.43 o 
  -1   6   5     2822.54     2753.18     47.40 o 
   0   6   5      391.69      355.73      9.84 o 
   1   6   5     1819.69     1752.39     26.82 o 
   2   6   5      217.56      258.19     10.82 o 
   3   6   5        2.07       -1.63      4.96 o 
   4   6   5      112.37      108.76     10.64 o 
   5   6   5       15.79       13.08      8.15 o 
   6   6   5      156.47      173.74     17.76 o 
   7   6   5      255.82      263.95     18.88 o 
   8   6   5       23.66        0.90     10.19 o 
 -15   7   5        1.26      -14.73     14.73 o 
 -14   7   5     1397.77     1398.32     45.73 o 
 -13   7   5     1275.51     1292.51     49.09 o 
 -12   7   5       14.76       -0.02     11.37 o 
 -11   7   5     3719.73     3699.99     61.54 o 
 -10   7   5      815.46      869.48     31.15 o 
  -9   7   5      911.50      902.70     26.81 o 
  -8   7   5     7293.80     7440.31    140.95 o 
  -7   7   5     3264.92     3285.22     50.89 o 
  -6   7   5      476.14      441.92     19.39 o 
  -5   7   5     5128.00     5100.55     69.70 o 
  -4   7   5      392.46      425.22     20.73 o 
  -3   7   5     1150.86     1096.10     30.78 o 
  -2   7   5     2853.86     2744.11     45.39 o 
  -1   7   5       93.89       88.34      9.18 o 
   0   7   5      119.83       93.57      7.15 o 
   1   7   5      188.04      190.21      9.90 o 
   2   7   5      142.11      130.66      9.36 o 
   3   7   5      342.20      345.76     14.05 o 
   4   7   5      272.87      264.83     14.84 o 
   5   7   5       21.83       20.19      9.28 o 
   6   7   5      164.79      168.34     16.26 o 
   7   7   5       86.40      104.22     15.34 o 
   8   7   5        7.72       15.33     15.99 o 
 -15   8   5      470.70      462.61     30.01 o 
 -14   8   5     1371.76     1459.61     53.62 o 
 -13   8   5      285.09      266.59     29.23 o 
 -12   8   5      366.16      361.88     15.73 o 
 -11   8   5     2622.46     2703.84     55.57 o 
 -10   8   5      345.18      336.38     16.25 o 
  -9   8   5     1934.88     1947.34     41.66 o 
  -8   8   5     2836.56     2864.99     67.71 o 
  -7   8   5       10.17       -1.11      5.98 o 
  -6   8   5     1280.81     1205.70     42.55 o 
  -5   8   5     2443.62     2422.18     47.23 o 
  -4   8   5      451.12      434.77     34.23 o 
  -3   8   5     1843.99     1755.07     43.18 o 
  -2   8   5     1366.90     1326.24     29.84 o 
  -1   8   5      167.54      167.73     12.36 o 
   0   8   5     1772.47     1858.77     46.14 o 
   1   8   5        3.68       -5.64      8.44 o 
   2   8   5      392.82      393.66     24.33 o 
   3   8   5      349.83      397.16     15.95 o 
   4   8   5       58.23       54.60     10.32 o 
   5   8   5       68.13       80.38     18.50 o 
   6   8   5      111.10      113.74     15.55 o 
   7   8   5        0.92       -8.50     12.18 o 
 -15   9   5     1486.63     1580.83     52.46 o 
 -14   9   5      896.58      903.01     24.90 o 
 -13   9   5      243.09      248.04     14.55 o 
 -12   9   5     3705.12     3803.60     68.85 o 
 -11   9   5      175.11      177.09     13.94 o 
 -10   9   5      952.86      930.25     46.74 o 
  -9   9   5     2408.85     2401.24     50.17 o 
  -8   9   5      504.07      487.26     20.95 o 
  -7   9   5      924.85      902.23     28.25 o 
  -6   9   5     1179.88     1120.44     32.11 o 
  -5   9   5       25.86       21.89      8.37 o 
  -4   9   5     1019.95      963.71     30.52 o 
  -3   9   5     1231.13     1207.27     54.29 o 
  -2   9   5       20.58        6.50     11.41 o 
  -1   9   5      480.39      453.19     23.62 o 
   0   9   5      560.81      516.68     25.53 o 
   1   9   5       45.92       40.78     12.09 o 
   2   9   5      375.67      415.99     25.11 o 
   3   9   5      379.23      433.15     26.43 o 
   4   9   5        1.59      -15.13     15.13 o 
   5   9   5       51.08       -9.95     21.78 o 
   6   9   5        6.73       24.22     24.22 o 
 -15  10   5     1229.45     1323.44     55.14 o 
 -14  10   5        2.10        7.54      8.60 o 
 -13  10   5      721.23      754.98     25.12 o 
 -12  10   5     2548.43     2494.27     53.59 o 
 -11  10   5        0.42       -7.19      7.19 o 
 -10  10   5     1098.40     1106.10     33.25 o 
  -9  10   5      489.54      452.97     21.90 o 
  -8  10   5      119.38      127.56     15.51 o 
  -7  10   5      557.54      557.12     24.28 o 
  -6  10   5      429.41      407.41     21.19 o 
  -5  10   5      194.36      167.51     15.76 o 
  -4  10   5      838.05      878.74     36.67 o 
  -3  10   5      485.95      456.22     26.81 o 
  -2  10   5      212.56      186.05     55.65 o 
  -1  10   5      977.52     1047.81     47.53 o 
   0  10   5       57.89       36.32     16.25 o 
   1  10   5      138.68      156.29     18.49 o 
   2  10   5      107.24      158.82     20.79 o 
   3  10   5        3.82        2.87     12.95 o 
   4  10   5       30.01       45.60     20.46 o 
   5  10   5       24.24       30.45     26.36 o 
 -15  11   5      373.79      402.73     50.68 o 
 -14  11   5      317.07      279.78     21.69 o 
 -13  11   5     1504.13     1448.80     37.22 o 
 -12  11   5      325.93      311.12     18.57 o 
 -11  11   5      550.23      608.89     37.11 o 
 -10  11   5      751.46      764.60     54.89 o 
  -9  11   5       45.15       37.89     10.58 o 
  -8  11   5      914.63      917.94     40.27 o 
  -7  11   5     1403.21     1407.87     41.81 o 
  -6  11   5        4.76       -8.80      8.80 o 
  -5  11   5     1778.47     1782.68     47.17 o 
  -4  11   5      687.22      645.48     29.40 o 
  -3  11   5       30.92       -3.08     15.00 o 
  -2  11   5      928.46      981.56    108.31 o 
  -1  11   5      153.45      149.13     24.91 o 
   0  11   5       32.78       33.14     16.85 o 
   1  11   5      129.09      199.53     27.23 o 
   2  11   5       25.82       37.22     22.39 o 
   3  11   5       14.03       32.64     30.57 o 
 -14  12   5      739.45      782.65     31.28 o 
 -13  12   5      611.59      565.80     27.43 o 
 -12  12   5       99.82      102.02     13.78 o 
 -11  12   5      592.40      588.11     24.98 o 
 -10  12   5      386.62      380.36     23.22 o 
  -9  12   5      315.97      282.47     20.93 o 
  -8  12   5     1338.11     1288.57     40.54 o 
  -7  12   5      297.44      301.50     21.88 o 
  -6  12   5      157.24      177.72     18.32 o 
  -5  12   5      696.57      681.57     40.51 o 
  -4  12   5       30.06       -0.81     14.46 o 
  -3  12   5      120.30      101.14     22.64 o 
  -2  12   5      365.14      343.87     63.43 o 
  -1  12   5       17.88        6.98     16.23 o 
   0  12   5       47.55       94.34     36.40 o 
   1  12   5      107.89      159.85     29.26 o 
   2  12   5        0.13       -0.10     19.32 o 
 -13  13   5      276.13      235.38     21.01 o 
 -12  13   5      715.15      734.15     32.16 o 
 -11  13   5      834.77      833.12     39.62 o 
 -10  13   5       45.72       35.82     12.04 o 
  -9  13   5      679.38      707.41     32.26 o 
  -8  13   5      800.74      771.77     54.91 o 
  -7  13   5        0.38      -10.85     10.85 o 
  -6  13   5      583.46      546.13     29.59 o 
  -5  13   5      119.53      100.97     17.22 o 
  -4  13   5       59.43       45.80     19.97 o 
  -3  13   5      270.93      331.54     69.65 o 
  -2  13   5      145.24      109.98     25.66 o 
  -1  13   5       39.10       -4.62     22.45 o 
   0  13   5       74.78      120.52     26.25 o 
 -12  14   5      662.94      672.67     44.24 o 
 -11  14   5       59.47       34.43     14.31 o 
 -10  14   5      164.44      163.63     20.29 o 
  -9  14   5      508.68      484.74     26.04 o 
  -8  14   5       11.87        2.32     11.20 o 
  -7  14   5      179.25      172.14     21.01 o 
  -6  14   5      183.71      226.58     23.36 o 
  -5  14   5        2.71      -15.85     15.85 o 
  -4  14   5      112.41      117.39     26.26 o 
  -3  14   5      145.89      168.34     33.96 o 
  -2  14   5        2.10      -17.53     17.53 o 
 -10  15   5      400.15      387.84     35.18 o 
  -9  15   5       94.36       81.15     18.43 o 
  -8  15   5        2.66      -12.13     12.13 o 
  -7  15   5      166.54      166.29     22.91 o 
  -6  15   5       55.91       45.82     23.69 o 
  -5  15   5       38.53       31.56     22.25 o 
   3 -15   6      120.02      127.74     26.28 o 
   4 -15   6       53.56       44.63     19.48 o 
   5 -15   6      233.59      333.34     45.40 o 
   6 -15   6       31.31       41.61     27.34 o 
   7 -15   6      188.40      158.95     31.55 o 
   8 -15   6      690.79      666.63     51.62 o 
   0 -14   6        1.23       -9.91     12.77 o 
   1 -14   6      141.39      173.59     22.13 o 
   2 -14   6       80.81       66.99     21.46 o 
   3 -14   6        1.13       -3.13     12.03 o 
   4 -14   6      567.47      566.42     60.00 o 
   5 -14   6      266.02      353.42     43.99 o 
   6 -14   6       51.18       57.76     14.37 o 
   7 -14   6     1068.43     1137.55     83.69 o 
   8 -14   6      426.06      391.37     39.23 o 
   9 -14   6      196.95      153.22     29.23 o 
  10 -14   6      898.36      868.90     54.06 o 
  -2 -13   6       94.04      142.76     52.48 o 
  -1 -13   6       66.68       72.21     19.08 o 
   0 -13   6       33.77       -4.98     12.04 o 
   1 -13   6      476.97      456.65     27.52 o 
   2 -13   6      149.97      166.52     19.35 o 
   3 -13   6      188.36      221.69     20.85 o 
   4 -13   6     1081.19     1227.91     41.60 o 
   5 -13   6       15.68       12.32      9.69 o 
   6 -13   6      484.18      470.13     21.90 o 
   7 -13   6     1156.54     1231.53     39.39 o 
   8 -13   6       24.66       33.54     14.66 o 
   9 -13   6      808.82      812.40     48.94 o 
  10 -13   6      807.76      784.58     48.57 o 
  11 -13   6        8.53        3.36     17.45 o 
  -4 -12   6       11.14       21.91     26.30 o 
  -3 -12   6      138.30      169.49     24.09 o 
  -2 -12   6      252.19      220.85     26.05 o 
  -1 -12   6       11.48        4.75     17.24 o 
   0 -12   6      251.11      260.66     25.46 o 
   1 -12   6      161.35      183.80     39.81 o 
   2 -12   6        1.48       -6.32      9.77 o 
   3 -12   6      866.79      908.44     34.05 o 
   4 -12   6      557.22      534.09     26.53 o 
   5 -12   6      531.90      472.68     20.59 o 
   6 -12   6     1267.61     1223.07     32.28 o 
   7 -12   6      479.44      472.30     24.03 o 
   8 -12   6      448.84      481.76     44.59 o 
   9 -12   6     1846.63     1748.64     46.60 o 
  10 -12   6       67.08       38.25     13.75 o 
  11 -12   6      626.27      594.69     40.21 o 
  12 -12   6     1068.15     1103.95     55.28 o 
  -5 -11   6       35.43       24.16     17.55 o 
  -4 -11   6      123.64      114.52     21.31 o 
  -3 -11   6      298.62      361.91     29.83 o 
  -2 -11   6       62.77       68.37     17.21 o 
  -1 -11   6      189.94      177.56     22.00 o 
   0 -11   6     1282.21     1288.54     55.44 o 
   1 -11   6       90.81       75.69     15.91 o 
   2 -11   6     1817.46     1766.32     46.94 o 
   3 -11   6     1172.44     1139.02     27.46 o 
   4 -11   6      203.11      168.59     12.20 o 
   5 -11   6     1057.52     1128.23     29.53 o 
   6 -11   6     1460.96     1365.03     37.88 o 
   7 -11   6       89.07      104.70     13.35 o 
   8 -11   6     1797.49     1841.52     47.36 o 
   9 -11   6      847.34      872.24     31.09 o 
  10 -11   6      127.13      124.33     21.84 o 
  11 -11   6     1692.48     1740.53     76.88 o 
  12 -11   6      331.43      284.05     57.08 o 
  -7 -10   6       95.16      145.76     27.52 o 
  -6 -10   6      169.88      164.95     24.67 o 
  -5 -10   6        5.34       -2.63     15.19 o 
  -4 -10   6      298.30      321.75     27.97 o 
  -3 -10   6      825.42      901.71     63.40 o 
  -2 -10   6        6.15       11.46     12.17 o 
  -1 -10   6     1306.47     1271.27     45.95 o 
   0 -10   6      437.57      455.36     30.78 o 
   1 -10   6      138.37      124.72     17.13 o 
   2 -10   6     1287.59     1372.48     31.42 o 
   3 -10   6      918.57      884.28     27.29 o 
   4 -10   6     1410.34     1322.98     27.88 o 
   5 -10   6     2059.22     1991.71     39.11 o 
   6 -10   6       46.16       41.19      9.76 o 
   7 -10   6     1997.27     2024.62     46.40 o 
   8 -10   6     2118.65     2186.98     49.52 o 
   9 -10   6       28.35       21.08      9.59 o 
  10 -10   6     1076.62     1059.13     38.80 o 
  11 -10   6      888.82      912.02     31.61 o 
  12 -10   6        6.93        2.36     11.09 o 
  13 -10   6      763.43      804.45     36.17 o 
  -8  -9   6       33.88       47.73     13.63 o 
  -7  -9   6      225.52      245.76     17.38 o 
  -6  -9   6       87.17       98.32     19.80 o 
  -5  -9   6      165.66      171.53     15.15 o 
  -4  -9   6      822.12      823.15     30.06 o 
  -3  -9   6       80.84       77.50     26.42 o 
  -2  -9   6      792.47      834.94     36.48 o 
  -1  -9   6      720.81      809.41     34.82 o 
   0  -9   6       20.46        8.42     10.01 o 
   1  -9   6     1355.70     1449.33     31.15 o 
   2  -9   6     1133.71     1109.19     29.94 o 
   3  -9   6     1060.59     1065.97     29.83 o 
   4  -9   6     4953.17     4809.60     90.85 o 
   5  -9   6      875.80      859.56     23.12 o 
   6  -9   6      597.62      613.00     25.16 o 
   7  -9   6     5528.74     5313.90     88.48 o 
   8  -9   6     1165.39     1114.60     32.16 o 
   9  -9   6     1274.50     1229.16     34.46 o 
  10  -9   6     1564.60     1589.74     40.67 o 
  11  -9   6       81.58       67.81     11.80 o 
  12  -9   6      337.79      363.49     21.26 o 
  13  -9   6     1169.15     1137.96     70.45 o 
  -9  -8   6        0.08       -6.39     10.72 o 
  -8  -8   6      168.01      155.56     14.84 o 
  -7  -8   6      186.84      182.75     14.58 o 
  -6  -8   6       33.30       21.95      8.24 o 
  -5  -8   6      998.49     1035.81     25.91 o 
  -4  -8   6      231.23      251.07     13.23 o 
  -3  -8   6      256.88      222.53     12.04 o 
  -2  -8   6      947.10      955.74     30.21 o 
  -1  -8   6      348.26      337.99     46.80 o 
   0  -8   6     1267.39     1233.10     55.63 o 
   1  -8   6     5467.65     5459.64     74.99 o 
   2  -8   6      215.47      228.80     12.00 o 
   3  -8   6     3746.23     3689.74     50.27 o 
   4  -8   6     4723.38     4464.95     58.00 o 
   5  -8   6      390.18      375.72     14.89 o 
   6  -8   6     3118.84     2920.05     65.65 o 
   7  -8   6     1768.16     1765.12     42.29 o 
   8  -8   6       50.36       51.67      9.28 o 
   9  -8   6     1407.45     1549.41     38.42 o 
  10  -8   6     1290.84     1251.98     34.58 o 
  11  -8   6      108.49      113.86     12.83 o 
  12  -8   6      908.60      906.07     30.79 o 
  13  -8   6      479.43      459.43     29.38 o 
 -10  -7   6       32.22       21.49     12.47 o 
  -9  -7   6      192.22      165.92     14.89 o 
  -8  -7   6      336.22      333.21     18.07 o 
  -7  -7   6       10.75       -1.89      7.07 o 
  -6  -7   6      644.66      694.91     21.25 o 
  -5  -7   6      435.97      412.11     16.15 o 
  -4  -7   6       10.80        1.35      5.24 o 
  -3  -7   6     1618.58     1613.61     29.13 o 
  -2  -7   6     2793.59     2813.19     40.42 o 
  -1  -7   6      342.31      339.72     10.69 o 
   0  -7   6     2840.04     2971.08     40.64 o 
   1  -7   6     2154.36     2126.05     37.22 o 
   2  -7   6       49.42       50.02      6.48 o 
   3  -7   6     4680.07     4595.52     60.32 o 
   4  -7   6      628.63      632.41     17.45 o 
   5  -7   6      795.20      805.72     23.63 o 
   6  -7   6     4611.81     4465.10     73.84 o 
   7  -7   6      842.83      904.14     26.36 o 
   8  -7   6     2318.28     2170.28     45.43 o 
   9  -7   6     3308.58     3265.54     61.03 o 
  10  -7   6       89.53       84.04     11.20 o 
  11  -7   6     1015.88     1065.14     50.96 o 
  12  -7   6     1351.84     1350.07     37.34 o 
  13  -7   6       22.13       23.50     10.68 o 
 -10  -6   6        0.85       -1.26      8.52 o 
  -9  -6   6      409.34      444.65     19.96 o 
  -8  -6   6       61.93       64.87      9.88 o 
  -7  -6   6      294.00      245.62     22.16 o 
  -6  -6   6     1527.24     1502.79     30.41 o 
  -5  -6   6      135.48      133.24      9.98 o 
  -4  -6   6     2327.41     2271.34     36.16 o 
  -3  -6   6     3397.01     3336.87     45.73 o 
  -2  -6   6        7.20        9.79      3.81 o 
  -1  -6   6     1465.52     1389.77     19.69 o 
   0  -6   6     2238.88     2319.50     29.65 o 
   1  -6   6        0.24       -1.08      2.73 o 
   2  -6   6     3227.80     3245.85     41.60 o 
   3  -6   6     2392.79     2195.23     28.75 o 
   4  -6   6        3.11        4.92      3.92 o 
   5  -6   6     2328.75     2189.91     49.52 o 
   6  -6   6     1321.57     1229.89     29.88 o 
   7  -6   6      653.51      636.40     21.10 o 
   8  -6   6     2902.57     2937.78     54.86 o 
   9  -6   6     1137.17     1102.96     30.06 o 
  10  -6   6      450.94      449.08     28.18 o 
  11  -6   6     1343.76     1295.19     28.70 o 
  12  -6   6      405.67      418.88     17.32 o 
  13  -6   6      417.55      397.53     23.92 o 
 -11  -5   6        1.08       -4.77      8.21 o 
 -10  -5   6      237.06      227.88     19.73 o 
  -9  -5   6      312.20      303.09     16.14 o 
  -8  -5   6      180.01      143.73     15.97 o 
  -7  -5   6     2301.52     2272.50     39.06 o 
  -6  -5   6     1816.94     1787.52     32.29 o 
  -5  -5   6      280.94      280.33     13.59 o 
  -4  -5   6     3587.03     3552.27     48.00 o 
  -3  -5   6     3653.66     3635.27     42.84 o 
  -2  -5   6      381.77      358.64     10.00 o 
  -1  -5   6     3793.17     3746.66     48.12 o 
   0  -5   6     1975.96     2133.47     26.94 o 
   1  -5   6     2244.81     2295.34     31.23 o 
   2  -5   6     6970.46     7196.26     78.88 o 
   3  -5   6        8.98       25.61      6.81 o 
   4  -5   6     2407.81     2441.29     45.29 o 
   5  -5   6     3655.85     3581.50     51.68 o 
   6  -5   6        3.29        7.74      5.11 o 
   7  -5   6     6118.30     6155.40    126.67 o 
   8  -5   6     4121.33     4311.71     54.73 o 
   9  -5   6        0.03       -6.23      6.23 o 
  10  -5   6     1992.85     2016.23     47.26 o 
  11  -5   6      891.60      914.45     37.34 o 
  12  -5   6        6.35       -8.35      8.35 o 
  13  -5   6      661.19      691.64     39.42 o 
 -12  -4   6       50.16       54.96     12.40 o 
 -11  -4   6       19.46       11.22      9.00 o 
 -10  -4   6      843.63      839.02     27.76 o 
  -9  -4   6       52.73       44.46      8.40 o 
  -8  -4   6      977.76      925.30     23.17 o 
  -7  -4   6     2108.73     2007.78     39.82 o 
  -6  -4   6      457.19      446.26     19.22 o 
  -5  -4   6     1217.15     1202.37     23.21 o 
  -4  -4   6     4085.96     3903.55     49.90 o 
  -3  -4   6      186.12      190.00      7.51 o 
  -2  -4   6     8025.93     8104.64     80.52 o 
  -1  -4   6     3495.38     3482.87     45.12 o 
   0  -4   6     1609.67     1676.47     24.94 o 
   1  -4   6     5979.80     5885.98     65.33 o 
   2  -4   6     3368.35     3428.12     41.60 o 
   3  -4   6      131.47      153.63      6.71 o 
   4  -4   6     6434.21     5925.56     86.65 o 
   5  -4   6     3063.46     3108.27     46.34 o 
   6  -4   6     4010.25     3753.02     47.38 o 
   7  -4   6    10188.35    10014.23    124.04 o 
   8  -4   6      386.61      381.94     15.41 o 
   9  -4   6     1504.85     1427.26     58.61 o 
  10  -4   6     1165.78     1195.83     55.93 o 
  11  -4   6       50.54       42.82      9.48 o 
  12  -4   6      602.17      623.60     24.28 o 
  13  -4   6      459.48      489.25     34.60 o 
 -13  -3   6      251.16      243.46     18.96 o 
 -12  -3   6       33.78       12.21      8.43 o 
 -11  -3   6      217.30      198.40     14.09 o 
 -10  -3   6      525.72      510.61     18.69 o 
  -9  -3   6      137.25      134.35     10.35 o 
  -8  -3   6     2181.29     2083.67     32.89 o 
  -7  -3   6     2151.19     2165.16     32.39 o 
  -6  -3   6      411.73      415.23     12.32 o 
  -5  -3   6     5283.23     5282.89     58.58 o 
  -4  -3   6     1594.29     1557.30     26.99 o 
  -3  -3   6     3916.54     3875.46     56.44 o 
  -2  -3   6     6910.68     6631.70     62.07 o 
  -1  -3   6     4917.72     5142.88     48.69 o 
   0  -3   6      981.17      909.68     14.11 o 
   1  -3   6    10848.71    11247.05    115.90 o 
   2  -3   6      608.28      629.00     15.26 o 
   3  -3   6     7194.07     7435.91     91.20 o 
   4  -3   6     8744.00     8667.28    105.46 o 
   5  -3   6      126.06      138.57      7.22 o 
   6  -3   6     3522.64     3437.19     51.32 o 
   7  -3   6     2565.56     2523.67     42.20 o 
   8  -3   6       20.90       20.44      6.64 o 
   9  -3   6     2631.59     2550.93     64.64 o 
  10  -3   6      757.49      770.65     24.22 o 
  11  -3   6       67.41       44.07     10.12 o 
  12  -3   6      802.52      820.42     28.00 o 
  13  -3   6       60.73       75.44     40.55 o 
 -13  -2   6       80.84       89.23     11.69 o 
 -12  -2   6      246.07      208.77     14.22 o 
 -11  -2   6      744.57      760.99     28.23 o 
 -10  -2   6       64.61       67.45      7.92 o 
  -9  -2   6     1184.48     1179.69     23.62 o 
  -8  -2   6     1234.64     1250.78     23.24 o 
  -7  -2   6       11.24       14.85      4.44 o 
  -6  -2   6     1559.12     1528.87     24.11 o 
  -5  -2   6     4903.20     4788.53     53.11 o 
  -4  -2   6      791.38      742.66     14.15 o 
  -3  -2   6    11838.95    11620.14    110.73 o 
  -2  -2   6     4606.55     4753.47     49.61 o 
  -1  -2   6       14.48       37.05      4.02 o 
   0  -2   6    10622.85    11159.58    103.56 o 
   1  -2   6     2086.12     2161.36     32.27 o 
   2  -2   6     4683.46     4894.26     62.85 o 
   3  -2   6     2079.36     2098.97     28.85 o 
   4  -2   6      736.58      701.82     17.15 o 
   5  -2   6     1880.76     1723.12     30.68 o 
   6  -2   6     6208.77     6228.54     82.25 o 
   7  -2   6      155.40      119.37     10.00 o 
   8  -2   6     3115.22     3066.05     50.30 o 
   9  -2   6     1479.62     1496.55     35.22 o 
  10  -2   6       22.19       11.55      8.09 o 
  11  -2   6      436.90      468.12     21.57 o 
  12  -2   6      447.27      473.02     23.35 o 
 -14  -1   6      204.48      199.91     16.61 o 
 -13  -1   6       84.10       69.02      9.67 o 
 -12  -1   6      518.34      546.78     18.33 o 
 -11  -1   6      663.28      620.10     17.91 o 
 -10  -1   6      554.80      532.07     15.86 o 
  -9  -1   6     2166.20     2094.11     32.15 o 
  -8  -1   6      838.32      865.72     17.99 o 
  -7  -1   6     1538.30     1518.34     24.02 o 
  -6  -1   6     7892.42     7833.83     87.40 o 
  -5  -1   6       50.67       72.07     14.24 o 
  -4  -1   6     3827.38     3662.58     40.88 o 
  -3  -1   6     9011.47     8885.50     85.98 o 
  -2  -1   6      187.06      213.34      7.14 o 
  -1  -1   6    10844.79    10731.63    116.43 o 
   0  -1   6     2127.41     2159.51     25.09 o 
   1  -1   6      722.24      695.16     17.17 o 
   2  -1   6     4542.73     4734.81     53.94 o 
   3  -1   6     4597.31     4360.99     66.14 o 
   4  -1   6      586.65      579.55     18.02 o 
   5  -1   6     4400.03     4311.15     75.57 o 
   6  -1   6     2183.78     2242.43     43.88 o 
   7  -1   6       75.22       65.52      8.00 o 
   8  -1   6     2333.27     2360.43     38.81 o 
   9  -1   6      958.02      937.39     26.71 o 
  10  -1   6       34.48       22.55      8.86 o 
  11  -1   6      377.30      407.31     21.30 o 
  12  -1   6       35.96        1.58     13.22 o 
 -14   0   6       17.80       19.50      8.40 o 
 -13   0   6      916.90      903.83     22.99 o 
 -12   0   6     1067.93     1106.97     24.34 o 
 -11   0   6      342.42      334.34     15.93 o 
 -10   0   6     1993.17     1923.73     30.59 o 
  -9   0   6     2097.49     2171.23     31.88 o 
  -8   0   6      419.84      390.91     11.50 o 
  -7   0   6     6553.62     6675.61     70.58 o 
  -6   0   6     7144.46     7277.11     81.14 o 
  -5   0   6       18.44       27.47      3.68 o 
  -4   0   6    16694.91    16601.66    153.90 o 
  -3   0   6     1274.10     1125.31     17.89 o 
  -2   0   6     6066.75     6112.49     66.03 o 
  -1   0   6    11757.88    12013.87    155.52 o 
   0   0   6     1855.11     1932.56     25.66 o 
   1   0   6     2720.17     2714.04     43.10 o 
   2   0   6     2543.61     2499.93     37.17 o 
   3   0   6       33.29       18.70      4.46 o 
   4   0   6     1939.29     1911.34     32.72 o 
   5   0   6     1619.95     1595.39     30.12 o 
   6   0   6        5.09        1.92      4.94 o 
   7   0   6     1056.63     1033.55     23.20 o 
   8   0   6      860.93      887.14     48.15 o 
   9   0   6        0.36       -7.03      7.03 o 
  10   0   6      307.45      304.61     18.62 o 
  11   0   6      292.91      323.99     35.15 o 
  12   0   6       58.40       36.78     16.30 o 
 -14   1   6      134.46      124.60     11.39 o 
 -13   1   6     1421.37     1511.86     31.39 o 
 -12   1   6      698.66      671.61     19.16 o 
 -11   1   6      224.26      237.08     11.46 o 
 -10   1   6     2875.27     2816.59     38.29 o 
  -9   1   6      337.64      345.98     11.03 o 
  -8   1   6     2168.92     2038.41     28.50 o 
  -7   1   6     6114.92     6162.58     65.13 o 
  -6   1   6     1041.96     1000.60     16.56 o 
  -5   1   6     1509.76     1461.08     20.45 o 
  -4   1   6     2445.11     2310.47     33.07 o 
  -3   1   6     6278.96     6756.53     91.98 o 
  -2   1   6     9259.24     9374.75    108.42 o 
  -1   1   6    11410.67    11975.59    155.06 o 
   0   1   6     2414.40     2509.00     28.07 o 
   1   1   6     7070.23     7170.24    122.83 o 
   2   1   6      165.95      157.16     17.63 o 
   3   1   6      666.60      729.46     17.70 o 
   4   1   6     3245.46     3134.24     63.42 o 
   5   1   6      969.10      946.36     20.27 o 
   6   1   6      492.10      497.44     15.63 o 
   7   1   6      976.89      922.79     40.53 o 
   8   1   6       86.87       84.79     12.79 o 
   9   1   6      165.06      157.90     14.56 o 
  10   1   6      273.22      307.71     19.52 o 
  11   1   6        9.42       -0.93     13.29 o 
 -15   2   6        3.77        5.52      8.16 o 
 -14   2   6      820.23      843.92     22.70 o 
 -13   2   6     1150.90     1251.50     30.33 o 
 -12   2   6       18.56       13.12      5.68 o 
 -11   2   6     2207.78     2171.21     34.30 o 
 -10   2   6      609.39      623.57     18.79 o 
  -9   2   6      361.06      315.91     15.72 o 
  -8   2   6     2974.79     2893.28     38.50 o 
  -7   2   6     1503.00     1529.74     23.62 o 
  -6   2   6     2690.64     2690.80     34.72 o 
  -5   2   6     5329.26     5209.56     59.14 o 
  -4   2   6      106.57      101.53      5.47 o 
  -3   2   6    15196.83    16088.22    203.17 o 
  -2   2   6    11725.45    11845.72    135.26 o 
  -1   2   6     2460.41     2856.53     29.61 o 
   0   2   6      588.68      501.17     10.46 o 
   1   2   6     3276.00     3293.70     50.74 o 
   2   2   6      621.19      673.71     18.86 o 
   3   2   6     3415.36     3265.12     47.98 o 
   4   2   6     1802.91     1730.81     32.60 o 
   5   2   6      100.75       97.55     12.23 o 
   6   2   6     1164.77     1147.23     28.56 o 
   7   2   6      436.14      449.49     19.38 o 
   8   2   6      162.69      153.14     14.23 o 
   9   2   6      491.24      484.85     22.60 o 
  10   2   6       74.16       82.22     13.27 o 
  11   2   6       66.36       63.67     22.00 o 
 -15   3   6      377.10      326.23     25.94 o 
 -14   3   6      972.37     1033.85     38.94 o 
 -13   3   6       17.96       13.76      5.80 o 
 -12   3   6      271.92      280.85     23.63 o 
 -11   3   6     2583.24     2457.49     40.65 o 
 -10   3   6        0.64       -1.15      5.64 o 
  -9   3   6     2849.31     2834.54     37.84 o 
  -8   3   6     1960.74     1924.56     27.73 o 
  -7   3   6       83.83       70.21      5.31 o 
  -6   3   6     4889.30     4860.87     55.59 o 
  -5   3   6     3808.60     3655.88     47.64 o 
  -4   3   6     1809.22     1899.69     36.09 o 
  -3   3   6     8770.53     8709.30     91.83 o 
  -2   3   6     7323.43     7644.69     81.89 o 
  -1   3   6       25.96       17.91      3.10 o 
   0   3   6     7884.72     8031.97     78.64 o 
   1   3   6      886.62      892.00     15.66 o 
   2   3   6     2519.11     2534.60     32.38 o 
   3   3   6     3367.70     3334.62     46.98 o 
   4   3   6      275.25      254.79     12.96 o 
   5   3   6      879.23      849.68     23.78 o 
   6   3   6      559.78      598.23     21.29 o 
   7   3   6       30.85        9.85      7.95 o 
   8   3   6      270.04      271.37     24.03 o 
   9   3   6      297.61      322.50     20.57 o 
  10   3   6        0.03       -5.47      9.37 o 
 -15   4   6      823.02      928.90     38.10 o 
 -14   4   6      449.89      522.26     28.26 o 
 -13   4   6      513.86      470.72     25.79 o 
 -12   4   6     1850.69     1858.95     47.51 o 
 -11   4   6      462.13      496.85     22.94 o 
 -10   4   6     1562.35     1435.44     52.73 o 
  -9   4   6     2722.21     2663.60     35.75 o 
  -8   4   6       60.75       60.80      5.04 o 
  -7   4   6     2515.43     2532.58     38.93 o 
  -6   4   6     4307.40     4320.07     61.21 o 
  -5   4   6     1257.78     1312.71     36.11 o 
  -4   4   6     2344.45     2340.31     36.36 o 
  -3   4   6     3764.13     3700.03     41.55 o 
  -2   4   6     1366.90     1601.07     20.77 o 
  -1   4   6     4871.92     4913.94     47.57 o 
   0   4   6     3315.07     3364.34     35.88 o 
   1   4   6      136.63      146.46      7.26 o 
   2   4   6     2532.42     2606.75     34.33 o 
   3   4   6      657.27      694.35     17.81 o 
   4   4   6      365.37      359.34     15.72 o 
   5   4   6      858.98      870.51     25.09 o 
   6   4   6      304.62      304.05     17.00 o 
   7   4   6      250.51      242.74     17.07 o 
   8   4   6      356.00      365.82     27.90 o 
   9   4   6       26.06       39.58     12.01 o 
 -15   5   6      580.84      636.78     31.86 o 
 -14   5   6       54.20       33.04     12.25 o 
 -13   5   6     2018.87     2156.11     53.29 o 
 -12   5   6     2710.31     2658.96     58.21 o 
 -11   5   6       92.67       83.98     13.05 o 
 -10   5   6     3128.08     3109.05     45.88 o 
  -9   5   6     2076.64     2135.31     34.52 o 
  -8   5   6       70.47       61.19     10.64 o 
  -7   5   6     5435.76     5564.41     83.43 o 
  -6   5   6     2904.81     2846.58     47.42 o 
  -5   5   6     2475.15     2483.94     39.00 o 
  -4   5   6     5599.89     5683.92     74.51 o 
  -3   5   6       29.67       26.81      5.15 o 
  -2   5   6      214.30      168.04      6.39 o 
  -1   5   6     6368.92     6516.58     61.65 o 
   0   5   6      213.83      222.70      7.93 o 
   1   5   6     1272.14     1306.17     21.95 o 
   2   5   6     1738.74     1790.52     27.76 o 
   3   5   6       10.11        0.48      5.10 o 
   4   5   6     1208.84     1259.65     36.64 o 
   5   5   6      266.04      294.40     20.35 o 
   6   5   6       20.16       13.39      8.71 o 
   7   5   6      109.28      127.73     14.31 o 
   8   5   6       41.14       17.12     11.41 o 
   9   5   6        1.90      -14.45     14.45 o 
 -15   6   6      121.15      121.91     34.35 o 
 -14   6   6      675.18      675.67     37.61 o 
 -13   6   6     2527.13     2695.17     60.18 o 
 -12   6   6     1775.72     1700.93     50.83 o 
 -11   6   6     1171.27     1075.85     35.95 o 
 -10   6   6     2650.67     2661.86     41.50 o 
  -9   6   6       67.72       64.25      7.05 o 
  -8   6   6     3742.36     3668.61     53.84 o 
  -7   6   6     4167.66     4029.85     57.44 o 
  -6   6   6       14.77       25.30      5.63 o 
  -5   6   6     2069.22     2057.12     40.86 o 
  -4   6   6     2151.07     2184.10     36.82 o 
  -3   6   6      739.89      740.40     19.49 o 
  -2   6   6     5135.67     5250.34     72.68 o 
  -1   6   6     1004.92     1048.30     16.95 o 
   0   6   6     1503.55     1462.86     23.44 o 
   1   6   6     1890.63     1886.90     28.85 o 
   2   6   6        9.73        8.91      5.12 o 
   3   6   6      462.16      466.09     16.52 o 
   4   6   6      646.55      697.30     23.72 o 
   5   6   6       28.34       10.78      8.79 o 
   6   6   6      131.49      143.71     15.04 o 
   7   6   6      104.93      104.05     15.00 o 
   8   6   6       11.84       -6.27     10.90 o 
 -15   7   6       88.05       81.03     21.50 o 
 -14   7   6     2227.94     2236.18     60.73 o 
 -13   7   6      953.99      933.55     61.57 o 
 -12   7   6       39.22       36.76      7.44 o 
 -11   7   6     2725.65     2668.49     58.87 o 
 -10   7   6     1060.39     1000.75     23.51 o 
  -9   7   6      579.17      586.71     17.30 o 
  -8   7   6     4526.84     4314.40     85.02 o 
  -7   7   6     1651.41     1634.03     31.02 o 
  -6   7   6     2221.08     2288.95     39.00 o 
  -5   7   6     5160.15     5141.88     71.35 o 
  -4   7   6       85.65      103.64      8.86 o 
  -3   7   6     2866.58     2810.84     57.06 o 
  -2   7   6     3234.73     3244.44     52.24 o 
  -1   7   6       69.71       41.55      7.80 o 
   0   7   6      700.56      718.97     26.52 o 
   1   7   6     2557.72     2552.44     42.61 o 
   2   7   6       13.32        9.51      5.72 o 
   3   7   6      659.19      706.78     21.43 o 
   4   7   6      223.40      210.76     15.67 o 
   5   7   6        0.73       -6.08      9.69 o 
   6   7   6      193.51      201.46     17.90 o 
   7   7   6       20.39       18.80     11.64 o 
 -15   8   6      532.95      512.54     31.49 o 
 -14   8   6     1385.87     1395.21     47.32 o 
 -13   8   6      357.18      322.89     16.40 o 
 -12   8   6     1519.26     1531.46     45.61 o 
 -11   8   6     3107.54     3032.02     57.78 o 
 -10   8   6       14.25       16.13      7.54 o 
  -9   8   6     2643.93     2608.13     57.61 o 
  -8   8   6     3065.13     3027.50     58.07 o 
  -7   8   6       54.29       70.86      9.88 o 
  -6   8   6     2971.37     3021.78     48.84 o 
  -5   8   6      178.07      159.62     10.87 o 
  -4   8   6      426.36      438.61     16.28 o 
  -3   8   6      511.25      484.96     17.79 o 
  -2   8   6     1409.94     1479.74     32.87 o 
  -1   8   6      948.87      945.03     31.62 o 
   0   8   6      381.97      410.15     22.08 o 
   1   8   6        5.90        7.81     11.16 o 
   2   8   6      202.58      170.93     18.08 o 
   3   8   6      422.95      472.91     25.77 o 
   4   8   6        9.89        9.06     11.08 o 
   5   8   6       96.37      120.65     17.24 o 
   6   8   6       62.07       59.74     16.25 o 
 -15   9   6     1250.64     1222.08    123.65 o 
 -14   9   6      377.76      381.17     18.36 o 
 -13   9   6      612.51      657.01     24.94 o 
 -12   9   6     2583.97     2613.82     54.80 o 
 -11   9   6      302.59      290.63     17.53 o 
 -10   9   6      341.55      336.53     18.52 o 
  -9   9   6     1811.52     1750.17     69.17 o 
  -8   9   6       16.82       11.93      7.96 o 
  -7   9   6     1094.36     1061.94     31.52 o 
  -6   9   6      818.65      772.21     39.17 o 
  -5   9   6        0.93       -6.58      7.15 o 
  -4   9   6     1316.47     1323.64     37.05 o 
  -3   9   6      578.80      577.43     20.47 o 
  -2   9   6        3.34       -8.43      8.43 o 
  -1   9   6      831.28      806.26     31.06 o 
   0   9   6      745.64      743.94     52.32 o 
   1   9   6       29.49        9.43     11.10 o 
   2   9   6      484.73      523.61     28.00 o 
   3   9   6      165.53      217.21     27.44 o 
   4   9   6        1.14       -4.88     23.06 o 
   5   9   6       57.02       12.14     26.91 o 
 -15  10   6      685.84      676.11     27.27 o 
 -14  10   6       64.13       64.08     11.28 o 
 -13  10   6     1623.65     1663.48     66.72 o 
 -12  10   6     2439.65     2454.31     54.17 o 
 -11  10   6      120.81      131.45     14.13 o 
 -10  10   6     1376.27     1370.92     38.31 o 
  -9  10   6      266.02      277.78     18.30 o 
  -8  10   6      252.85      253.93     18.95 o 
  -7  10   6     1425.36     1507.30     49.31 o 
  -6  10   6      251.24      225.59     17.43 o 
  -5  10   6      393.04      399.05     22.13 o 
  -4  10   6      449.75      460.56     23.73 o 
  -3  10   6       65.02       43.76     19.31 o 
  -2  10   6      523.66      521.61     64.22 o 
  -1  10   6      320.54      346.11     34.57 o 
   0  10   6       61.84       51.20     13.61 o 
   1  10   6      129.35      150.22     18.76 o 
   2  10   6      128.42      156.81     19.72 o 
   3  10   6        5.65       -7.81     15.59 o 
   4  10   6       50.88       74.08     31.36 o 
 -15  11   6      131.20      107.99     15.49 o 
 -14  11   6      765.38      806.84     30.93 o 
 -13  11   6     1796.31     1806.74     42.72 o 
 -12  11   6      240.02      262.06     19.30 o 
 -11  11   6      274.53      279.72     19.55 o 
 -10  11   6      482.98      522.22     36.83 o 
  -9  11   6        5.08       -8.61      8.61 o 
  -8  11   6     1430.71     1370.76     40.42 o 
  -7  11   6      877.93      806.96     33.49 o 
  -6  11   6       88.43       64.43     23.17 o 
  -5  11   6      588.21      577.64     37.14 o 
  -4  11   6      106.21       89.01     14.65 o 
  -3  11   6        6.89      -22.64     22.64 o 
  -2  11   6      832.23      831.96     44.24 o 
  -1  11   6       67.13       66.57     20.48 o 
   0  11   6       28.33       16.73     16.79 o 
   1  11   6      123.41      149.73     27.21 o 
   2  11   6       21.71      -14.22     25.69 o 
   3  11   6        3.96        0.98     28.50 o 
 -14  12   6      927.09      930.37     34.60 o 
 -13  12   6      533.38      496.05     27.53 o 
 -12  12   6       72.31       83.37     14.82 o 
 -11  12   6      371.32      377.89     24.01 o 
 -10  12   6      119.47      107.35     16.00 o 
  -9  12   6      407.15      418.62     24.46 o 
  -8  12   6     1387.55     1453.34     43.97 o 
  -7  12   6      347.05      304.76     22.59 o 
  -6  12   6      139.39      175.32     18.83 o 
  -5  12   6      458.91      429.65     26.50 o 
  -4  12   6        2.83      -14.37     14.37 o 
  -3  12   6      355.60      352.16     33.93 o 
  -2  12   6      268.16      340.02     34.00 o 
  -1  12   6        0.04       -7.11     16.63 o 
   0  12   6       96.90      112.23     25.31 o 
   1  12   6       38.28       61.15     22.25 o 
 -13  13   6       28.41       37.80     13.79 o 
 -12  13   6      682.37      751.04     51.65 o 
 -11  13   6      401.40      426.20     36.99 o 
 -10  13   6       25.31       22.79     12.32 o 
  -9  13   6      757.34      712.80     32.70 o 
  -8  13   6      462.27      473.42     34.55 o 
  -7  13   6       33.77       24.94     13.06 o 
  -6  13   6      287.02      293.51     24.17 o 
  -5  13   6       16.71       16.04     18.14 o 
  -4  13   6       49.54        9.40     19.36 o 
  -3  13   6      282.64      273.55     33.15 o 
  -2  13   6        6.19      -16.44     16.44 o 
  -1  13   6        8.20       15.24     19.73 o 
   0  13   6       30.14       40.44     21.70 o 
 -12  14   6      575.88      589.63     32.00 o 
 -11  14   6      117.79       85.03     17.25 o 
 -10  14   6      189.63      216.62     22.94 o 
  -9  14   6      416.05      387.25     27.28 o 
  -8  14   6        7.09       -9.95     11.89 o 
  -7  14   6      133.64      186.49     22.01 o 
  -6  14   6      202.18      208.14     32.71 o 
  -5  14   6        7.29       -6.62     17.64 o 
  -4  14   6       75.18       82.06     23.79 o 
  -3  14   6      119.35      106.17     39.81 o 
  -9  15   6       93.00      106.82     19.65 o 
  -8  15   6       92.83       93.54     19.62 o 
  -7  15   6      198.26      205.35     32.80 o 
  -6  15   6       40.77       40.24     22.79 o 
   4 -15   7       90.37      131.43     33.68 o 
   5 -15   7      229.64      307.04     43.69 o 
   0 -14   7        0.07       -1.23     13.30 o 
   1 -14   7      125.45      179.85     21.59 o 
   2 -14   7      279.93      305.31     25.53 o 
   3 -14   7       10.34        9.48     12.62 o 
   4 -14   7      530.86      565.80     35.83 o 
   5 -14   7      131.71      144.45     32.77 o 
   6 -14   7      229.58      239.99     21.54 o 
   7 -14   7      882.70      872.01     55.89 o 
   8 -14   7      145.74       43.57     22.64 o 
   9 -14   7      369.25      341.22     37.83 o 
  -2 -13   7      180.11      243.11     28.67 o 
  -1 -13   7       23.99       14.36     15.96 o 
   0 -13   7      172.90      155.22     26.57 o 
   1 -13   7      298.27      335.79     29.30 o 
   2 -13   7       20.72       -9.35     11.32 o 
   3 -13   7      517.20      551.68     33.21 o 
   4 -13   7      471.32      514.70     76.70 o 
   5 -13   7        7.17        5.27      9.64 o 
   6 -13   7     1150.87     1124.69     40.31 o 
   7 -13   7      946.45      980.92     37.83 o 
   8 -13   7       15.32        0.83     10.80 o 
   9 -13   7     1243.92     1314.36     49.61 o 
  10 -13   7      800.64      777.44     49.67 o 
  -4 -12   7        5.19        7.44     21.66 o 
  -3 -12   7      101.42      122.73     32.86 o 
  -2 -12   7      215.79      226.59     27.04 o 
  -1 -12   7       35.37        5.10     13.71 o 
   0 -12   7       99.83       85.29     26.70 o 
   1 -12   7      460.64      453.40     31.12 o 
   2 -12   7        4.93        3.43     11.14 o 
   3 -12   7     1643.16     1718.13     41.70 o 
   4 -12   7      375.88      357.03     18.84 o 
   5 -12   7      283.46      250.03     16.39 o 
   6 -12   7     1204.87     1152.50     36.77 o 
   7 -12   7      205.85      213.87     18.60 o 
   8 -12   7      896.48      818.16     31.57 o 
   9 -12   7     1010.32      980.36     47.26 o 
  10 -12   7       53.18       33.26     14.31 o 
  11 -12   7      646.46      656.97     35.09 o 
  -5 -11   7       19.61       29.53     25.51 o 
  -4 -11   7      180.58      141.10     23.27 o 
  -3 -11   7      298.21      283.17     28.22 o 
  -2 -11   7       28.38        6.12     13.03 o 
  -1 -11   7      675.06      680.26     70.35 o 
   0 -11   7      524.13      477.30     30.30 o 
   1 -11   7      279.13      269.06     66.78 o 
   2 -11   7     1559.08     1591.89     38.07 o 
   3 -11   7      329.32      313.67     15.65 o 
   4 -11   7      236.58      219.47     14.66 o 
   5 -11   7     1644.64     1550.57     41.12 o 
   6 -11   7      602.05      624.89     25.76 o 
   7 -11   7      314.91      306.86     19.63 o 
   8 -11   7     2342.88     2400.76     55.31 o 
   9 -11   7      796.16      755.48     29.56 o 
  10 -11   7      328.69      290.80     20.61 o 
  11 -11   7     1318.40     1325.49     47.52 o 
  12 -11   7      270.72      268.62     24.60 o 
  -7 -10   7      151.04      132.96     37.10 o 
  -6 -10   7       92.07       56.03     19.77 o 
  -5 -10   7       37.27        0.71     13.01 o 
  -4 -10   7      382.32      454.94     35.88 o 
  -3 -10   7      156.60      148.41     20.88 o 
  -2 -10   7      490.78      479.51     30.14 o 
  -1 -10   7     1127.06     1080.35     42.96 o 
   0 -10   7      407.78      335.24     24.59 o 
   1 -10   7      553.40      583.69     24.03 o 
   2 -10   7     2492.48     2439.81     45.06 o 
   3 -10   7      255.51      264.29     13.69 o 
   4 -10   7      909.04      916.25     25.30 o 
   5 -10   7     2291.07     2196.70     49.13 o 
   6 -10   7        0.78       -2.32      7.39 o 
   7 -10   7     1983.48     2057.70     48.16 o 
   8 -10   7     2335.70     2353.87     53.38 o 
   9 -10   7        2.45        2.51      8.35 o 
  10 -10   7     1545.26     1585.53     43.03 o 
  11 -10   7      318.99      267.95     35.12 o 
  12 -10   7       97.19       98.53     16.89 o 
  -8  -9   7       83.15       84.82     15.60 o 
  -7  -9   7      196.42      212.33     16.47 o 
  -6  -9   7       32.02       18.89     10.34 o 
  -5  -9   7      159.76      164.17     14.98 o 
  -4  -9   7      590.09      626.31     31.97 o 
  -3  -9   7       20.58       13.25     12.14 o 
  -2  -9   7     3052.37     3157.08     78.94 o 
  -1  -9   7     1407.67     1330.85     45.62 o 
   0  -9   7        3.89       -7.15      8.30 o 
   1  -9   7     2291.36     2406.16     72.99 o 
   2  -9   7     1399.64     1382.35     30.54 o 
   3  -9   7     1027.78      996.21     22.97 o 
   4  -9   7     4425.61     4418.14     65.81 o 
   5  -9   7     1743.55     1638.02     39.61 o 
   6  -9   7     1332.99     1311.47     35.44 o 
   7  -9   7     4705.71     4512.87     79.73 o 
   8  -9   7      204.40      192.63     15.67 o 
   9  -9   7     1081.54     1096.82     33.49 o 
  10  -9   7     1111.95     1139.94     50.21 o 
  11  -9   7        2.03       -8.29      8.29 o 
  12  -9   7      740.27      749.26     34.93 o 
  -9  -8   7        8.19        2.81     10.91 o 
  -8  -8   7      240.63      238.41     17.07 o 
  -7  -8   7      190.42      176.47     14.28 o 
  -6  -8   7      208.74      186.55     13.74 o 
  -5  -8   7     1122.74     1188.79     28.00 o 
  -4  -8   7       21.62       12.53      7.00 o 
  -3  -8   7      913.50      950.93     22.88 o 
  -2  -8   7     2989.94     3115.06     51.35 o 
  -1  -8   7      183.29      140.69     16.25 o 
   0  -8   7      731.75      765.89     24.84 o 
   1  -8   7     2276.12     2305.41     40.52 o 
   2  -8   7       20.85       18.94      6.18 o 
   3  -8   7     2649.76     2586.26     39.39 o 
   4  -8   7     2991.62     3044.22     55.65 o 
   5  -8   7       12.76       11.48      7.98 o 
   6  -8   7     1392.50     1461.33     46.14 o 
   7  -8   7     1207.99     1158.67     32.14 o 
   8  -8   7      139.87      132.54     12.97 o 
   9  -8   7     2045.56     2005.04     46.28 o 
  10  -8   7      504.91      435.65     21.77 o 
  11  -8   7      284.10      302.88     19.19 o 
  12  -8   7     1533.24     1619.11     50.01 o 
  13  -8   7      211.67      159.32     22.33 o 
 -10  -7   7       10.41        0.31     11.23 o 
  -9  -7   7      266.57      273.98     17.82 o 
  -8  -7   7      289.51      280.70     16.99 o 
  -7  -7   7       18.54        4.53      7.35 o 
  -6  -7   7      296.51      283.08     14.92 o 
  -5  -7   7      456.21      526.51     18.12 o 
  -4  -7   7       54.46       52.06      7.51 o 
  -3  -7   7     2499.56     2522.61     39.10 o 
  -2  -7   7     1617.54     1602.07     28.15 o 
  -1  -7   7       16.55       11.14      4.15 o 
   0  -7   7     5056.74     4955.53     65.93 o 
   1  -7   7     2528.58     2462.09     40.70 o 
   2  -7   7     2255.26     2118.23     36.48 o 
   3  -7   7     5004.93     5017.33     92.85 o 
   4  -7   7     1156.40     1077.98     28.50 o 
   5  -7   7     1589.55     1610.53     36.91 o 
   6  -7   7     2676.94     2424.86     51.28 o 
   7  -7   7        9.45        7.31      6.63 o 
   8  -7   7     2070.70     1929.26     49.27 o 
   9  -7   7     1830.18     1728.01     41.33 o 
  10  -7   7       14.50       17.77     13.25 o 
  11  -7   7     1282.16     1314.90     37.28 o 
  12  -7   7      910.75      869.67     31.23 o 
  13  -7   7       93.71      109.71     20.08 o 
 -10  -6   7       86.06       70.89     15.41 o 
  -9  -6   7      393.97      386.36     22.54 o 
  -8  -6   7       48.30       34.31      8.54 o 
  -7  -6   7      604.04      579.36     19.58 o 
  -6  -6   7     1200.83     1233.79     27.97 o 
  -5  -6   7        8.68        7.57      5.68 o 
  -4  -6   7     2494.35     2491.21     38.79 o 
  -3  -6   7     6244.74     6295.52     75.06 o 
  -2  -6   7      178.17      211.28     11.35 o 
  -1  -6   7     3655.53     3714.00     43.33 o 
   0  -6   7     2930.61     2894.75     35.50 o 
   1  -6   7       99.57       99.92      6.75 o 
   2  -6   7     1538.46     1490.51     24.57 o 
   3  -6   7      632.55      726.64     18.08 o 
   4  -6   7     1108.49     1091.00     27.77 o 
   5  -6   7     2254.45     2267.92     44.87 o 
   6  -6   7      583.45      510.61     19.42 o 
   7  -6   7      197.23      183.07     13.24 o 
   8  -6   7     3419.43     3358.32     62.24 o 
   9  -6   7      698.22      628.93     23.70 o 
  10  -6   7      647.69      596.22     23.57 o 
  11  -6   7     1675.45     1691.37     34.86 o 
  12  -6   7      329.98      306.95     20.08 o 
  13  -6   7      497.40      566.69     26.25 o 
 -11  -5   7        2.22       -8.15      8.15 o 
 -10  -5   7      340.46      344.08     18.24 o 
  -9  -5   7      421.73      417.22     18.47 o 
  -8  -5   7       94.04       83.86     10.04 o 
  -7  -5   7     1579.26     1593.65     31.84 o 
  -6  -5   7      638.16      631.63     18.40 o 
  -5  -5   7      920.72      884.11     20.76 o 
  -4  -5   7     4488.09     4443.21     59.89 o 
  -3  -5   7     1202.27     1256.96     20.98 o 
  -2  -5   7     2296.58     2302.67     30.39 o 
  -1  -5   7     2718.11     2499.52     31.38 o 
   0  -5   7     2914.13     3078.08     36.18 o 
   1  -5   7     3296.51     3360.68     38.46 o 
   2  -5   7     4638.10     4610.42     54.98 o 
   3  -5   7      127.48      135.00      7.02 o 
   4  -5   7     1584.20     1556.85     32.62 o 
   5  -5   7     3417.14     3314.59     50.25 o 
   6  -5   7      436.26      414.59     17.24 o 
   7  -5   7     1699.85     1711.73     33.61 o 
   8  -5   7     1575.26     1488.54     39.84 o 
   9  -5   7       86.12       69.59      8.60 o 
  10  -5   7     1413.30     1355.89     33.08 o 
  11  -5   7      619.65      630.37     30.50 o 
  12  -5   7       79.77       54.49     12.87 o 
  13  -5   7      295.96      238.52     26.36 o 
 -12  -4   7       22.95       27.85     11.22 o 
 -11  -4   7      102.20       83.50     11.51 o 
 -10  -4   7      771.60      772.55     31.74 o 
  -9  -4   7       15.91       13.45      7.21 o 
  -8  -4   7     1084.54     1039.10     24.96 o 
  -7  -4   7     1680.75     1609.80     30.58 o 
  -6  -4   7      123.38      117.45      9.11 o 
  -5  -4   7     2519.99     2489.62     37.33 o 
  -4  -4   7     3949.39     3848.80     76.80 o 
  -3  -4   7        1.44        0.19      3.08 o 
  -2  -4   7     5684.81     5671.65     59.91 o 
  -1  -4   7     6934.14     6893.38     69.13 o 
   0  -4   7       19.35       29.70      5.77 o 
   1  -4   7     3979.25     3730.39     45.51 o 
   2  -4   7      522.17      479.87     15.61 o 
   3  -4   7     1567.37     1496.67     27.56 o 
   4  -4   7     5767.88     5874.89     77.01 o 
   5  -4   7       29.99       20.29      5.61 o 
   6  -4   7     4105.51     4255.86     61.72 o 
   7  -4   7     1671.77     1649.07     28.25 o 
   8  -4   7      115.49       95.45      9.92 o 
   9  -4   7     1140.89     1083.92     33.65 o 
  10  -4   7     1309.88     1380.44     38.89 o 
  11  -4   7        0.08       -5.69      8.59 o 
  12  -4   7      650.10      695.23     29.58 o 
 -12  -3   7       57.41       47.23     10.18 o 
 -11  -3   7      523.06      551.46     20.84 o 
 -10  -3   7      516.79      502.03     18.95 o 
  -9  -3   7      201.70      199.09     11.34 o 
  -8  -3   7     1755.03     1759.50     30.01 o 
  -7  -3   7       76.81       66.12      7.07 o 
  -6  -3   7     1182.40     1133.95     20.95 o 
  -5  -3   7     2204.92     2162.86     30.47 o 
  -4  -3   7      108.18      136.08      7.31 o 
  -3  -3   7     5344.26     5427.30     70.86 o 
  -2  -3   7     3279.83     3011.00     35.60 o 
  -1  -3   7      675.32      654.01     11.45 o 
   0  -3   7     3706.70     3434.34     38.04 o 
   1  -3   7     6290.34     6164.27     68.57 o 
   2  -3   7       18.12       41.79      5.29 o 
   3  -3   7    12429.38    12731.00    149.34 o 
   4  -3   7     3662.58     3745.62     54.61 o 
   5  -3   7       59.71       70.68      6.47 o 
   6  -3   7     2387.43     2413.71     41.09 o 
   7  -3   7     2401.59     2291.61     47.90 o 
   8  -3   7     1081.08     1087.84     26.94 o 
   9  -3   7     2126.88     2005.38     40.09 o 
  10  -3   7      251.35      274.79     19.15 o 
  11  -3   7      204.91      190.63     15.49 o 
  12  -3   7      662.43      690.01     30.38 o 
 -13  -2   7        7.43        3.48      8.40 o 
 -12  -2   7      352.26      339.77     15.98 o 
 -11  -2   7      743.68      770.95     22.17 o 
 -10  -2   7        2.46       -3.70      5.34 o 
  -9  -2   7     1052.34     1041.03     22.19 o 
  -8  -2   7     1041.79      981.26     25.49 o 
  -7  -2   7       14.17       14.11      4.53 o 
  -6  -2   7     2794.79     2625.32     35.07 o 
  -5  -2   7     4867.42     4742.81     53.19 o 
  -4  -2   7      381.56      316.59      9.52 o 
  -3  -2   7     7526.90     7842.05     78.37 o 
  -2  -2   7     3420.25     3228.01     36.90 o 
  -1  -2   7      799.46     1051.55     14.91 o 
   0  -2   7    22345.03    22699.40    204.44 o 
   1  -2   7     3111.15     3080.14     38.19 o 
   2  -2   7     4674.38     4938.92     64.90 o 
   3  -2   7     8484.17     8568.87    104.92 o 
   4  -2   7      141.46      149.19      7.79 o 
   5  -2   7     4434.20     4514.66     74.86 o 
   6  -2   7     1480.12     1537.01     30.78 o 
   7  -2   7      259.81      246.30     13.17 o 
   8  -2   7     1361.81     1295.43     30.30 o 
   9  -2   7      909.29      923.84     30.38 o 
  10  -2   7        6.51       -1.11      7.51 o 
  11  -2   7      692.48      659.96     31.94 o 
  12  -2   7      183.52      186.11     69.62 o 
 -14  -1   7      120.37      120.27     13.92 o 
 -13  -1   7      160.63      136.07     15.26 o 
 -12  -1   7      572.35      594.57     20.80 o 
 -11  -1   7      461.98      428.98     15.68 o 
 -10  -1   7      404.62      381.64     14.28 o 
  -9  -1   7     2045.56     2071.63     37.48 o 
  -8  -1   7       19.41        7.86      4.45 o 
  -7  -1   7     1981.67     1904.65     28.28 o 
  -6  -1   7     1007.71      989.80     18.06 o 
  -5  -1   7      145.63      129.11      6.78 o 
  -4  -1   7     3886.26     3839.41     47.01 o 
  -3  -1   7     9072.07     8881.62     94.86 o 
  -2  -1   7      132.03      147.21      6.49 o 
  -1  -1   7    14069.40    14747.55    126.24 o 
   0  -1   7     5879.31     5862.35     64.69 o 
   1  -1   7     1910.98     2077.26     32.65 o 
   2  -1   7     7090.35     6998.10     95.10 o 
   3  -1   7     1517.05     1600.33     25.16 o 
   4  -1   7      333.10      337.01     12.79 o 
   5  -1   7     2256.20     2166.47     37.61 o 
   6  -1   7      858.44      802.83     21.57 o 
   7  -1   7      854.37      794.58     22.42 o 
   8  -1   7     1362.94     1322.10     43.22 o 
   9  -1   7      156.36      148.41     13.45 o 
  10  -1   7      271.55      272.84     17.70 o 
  11  -1   7      307.13      307.68     19.87 o 
  12  -1   7        0.98        3.23     14.32 o 
 -14   0   7        6.14        1.69      7.86 o 
 -13   0   7      840.56      901.33     29.69 o 
 -12   0   7      739.22      738.88     20.08 o 
 -11   0   7        1.78       -0.42      5.53 o 
 -10   0   7     2001.31     1932.65     31.17 o 
  -9   0   7      847.26      805.50     17.94 o 
  -8   0   7      748.62      750.37     16.35 o 
  -7   0   7     4642.02     4522.19     51.90 o 
  -6   0   7     3185.14     3167.07     38.44 o 
  -5   0   7     4223.47     4265.71     47.31 o 
  -4   0   7    10653.41    11028.85    115.84 o 
  -3   0   7      310.19      369.07     10.02 o 
  -2   0   7     3139.64     3104.74     42.50 o 
  -1   0   7     8042.57     7846.17     83.70 o 
   0   0   7      421.80      409.19     10.42 o 
   1   0   7     2509.06     2293.00     35.31 o 
   2   0   7     7852.63     8229.31    100.90 o 
   3   0   7        2.54       11.98      4.66 o 
   4   0   7     2477.48     2490.07     48.42 o 
   5   0   7     1324.59     1329.14     27.91 o 
   6   0   7        1.62       -8.26      8.26 o 
   7   0   7     1013.48     1025.32     25.70 o 
   8   0   7      138.96      139.69     19.45 o 
   9   0   7       96.67       87.08     12.08 o 
  10   0   7      477.25      552.49     24.33 o 
  11   0   7       85.71       56.59     20.96 o 
 -14   1   7      189.76      165.41     12.64 o 
 -13   1   7     1235.92     1269.91     28.66 o 
 -12   1   7      503.41      457.10     16.66 o 
 -11   1   7      585.83      624.35     17.81 o 
 -10   1   7     2156.09     2163.90     32.69 o 
  -9   1   7        1.66       -4.09      4.09 o 
  -8   1   7     4735.91     4555.16     52.54 o 
  -7   1   7     4989.20     4879.55     54.28 o 
  -6   1   7      622.18      569.07     16.60 o 
  -5   1   7    13411.09    13263.94    137.36 o 
  -4   1   7     3297.62     3308.62     45.12 o 
  -3   1   7     7249.16     7827.60    122.08 o 
  -2   1   7    13176.18    12741.29    169.60 o 
  -1   1   7    12625.00    12948.67    130.95 o 
   0   1   7     5512.70     5525.88     60.73 o 
   1   1   7     9910.66    10099.41    117.87 o 
   2   1   7     1214.54     1233.04     24.28 o 
   3   1   7      686.86      707.15     18.36 o 
   4   1   7     1261.90     1263.70     26.59 o 
   5   1   7       50.06       53.09      7.63 o 
   6   1   7      864.83      858.58     24.38 o 
   7   1   7      677.34      653.29     32.00 o 
   8   1   7       12.59       -4.91      7.78 o 
   9   1   7      436.68      383.96     28.62 o 
  10   1   7      242.56      220.18     20.99 o 
  11   1   7        0.07      -13.87     13.87 o 
 -15   2   7       24.09       15.89     14.79 o 
 -14   2   7      973.99      968.14     27.08 o 
 -13   2   7      566.59      600.29     20.78 o 
 -12   2   7       91.12       93.98      8.79 o 
 -11   2   7     2438.40     2488.98     38.79 o 
 -10   2   7      725.57      725.78     17.58 o 
  -9   2   7     2878.58     2795.75     39.60 o 
  -8   2   7     7003.45     6744.23     77.34 o 
  -7   2   7      939.72      905.72     17.69 o 
  -6   2   7     2316.93     2256.20     31.21 o 
  -5   2   7     5063.14     5085.16     64.68 o 
  -4   2   7       34.96       17.39      3.74 o 
  -3   2   7     8885.68     8834.27    165.95 o 
  -2   2   7     9325.16     9355.43    110.08 o 
  -1   2   7     1135.38     1224.46     17.77 o 
   0   2   7     1838.03     1808.39     21.76 o 
   1   2   7     2867.11     2973.39     38.39 o 
   2   2   7       56.79       68.94      6.83 o 
   3   2   7     1561.11     1409.94     37.18 o 
   4   2   7     1537.50     1442.84     30.24 o 
   5   2   7       40.29       28.57      7.67 o 
   6   2   7     1862.33     1725.56     40.31 o 
   7   2   7       83.64       86.54     14.96 o 
   8   2   7      185.74      155.80     14.83 o 
   9   2   7      358.46      417.63     36.75 o 
  10   2   7       35.39       21.01     11.31 o 
 -15   3   7      573.79      610.04     33.86 o 
 -14   3   7      826.56      824.76     28.16 o 
 -13   3   7        8.89        2.95      7.01 o 
 -12   3   7     1206.79     1191.23     26.80 o 
 -11   3   7     2316.27     2265.44     39.35 o 
 -10   3   7      139.91      120.01      7.78 o 
  -9   3   7     3455.63     3387.32     44.99 o 
  -8   3   7     2022.04     1997.19     29.63 o 
  -7   3   7      309.49      309.19      9.84 o 
  -6   3   7     9480.01     9609.60    113.48 o 
  -5   3   7     2050.10     1978.21     30.10 o 
  -4   3   7     2521.83     2667.93     37.69 o 
  -3   3   7     5156.67     4876.67     79.51 o 
  -2   3   7     5951.47     6202.74     76.76 o 
  -1   3   7     1015.08     1128.12     24.52 o 
   0   3   7     2962.89     2793.31     33.62 o 
   1   3   7     1165.97     1164.23     20.98 o 
   2   3   7      804.24      769.00     19.30 o 
   3   3   7     2659.22     2614.76     51.22 o 
   4   3   7       13.46        9.00      6.12 o 
   5   3   7      614.39      628.11     21.53 o 
   6   3   7      421.68      444.64     20.73 o 
   7   3   7        7.13        1.52      8.24 o 
   8   3   7      412.67      445.19     22.47 o 
   9   3   7      196.15      198.01     18.09 o 
  10   3   7       32.95       20.88     17.12 o 
 -15   4   7      916.23      944.96     37.97 o 
 -14   4   7      254.46      268.00     14.17 o 
 -13   4   7      866.35      868.98     27.17 o 
 -12   4   7     1928.39     1997.37     36.14 o 
 -11   4   7       98.14       99.00      8.30 o 
 -10   4   7     2166.20     2118.12     36.24 o 
  -9   4   7     3714.24     3731.24     54.28 o 
  -8   4   7      117.09      119.35      8.41 o 
  -7   4   7     2124.97     2171.80     41.26 o 
  -6   4   7     3963.70     3839.43     62.36 o 
  -5   4   7      192.55      199.43     14.10 o 
  -4   4   7     3055.52     3000.12     37.60 o 
  -3   4   7      720.28      681.80     13.66 o 
  -2   4   7       98.19      128.06      6.75 o 
  -1   4   7     4635.53     4774.41     53.86 o 
   0   4   7     1702.91     1709.33     22.55 o 
   1   4   7      974.47      911.47     18.51 o 
   2   4   7     1524.06     1566.69     27.79 o 
   3   4   7      289.59      264.80     14.94 o 
   4   4   7       19.52        7.21      6.64 o 
   5   4   7     1385.05     1436.80     34.02 o 
   6   4   7       84.58       91.40     11.91 o 
   7   4   7      369.60      352.83     20.06 o 
   8   4   7      201.26      207.95     18.23 o 
   9   4   7        1.65       -2.73     10.02 o 
 -15   5   7      513.89      538.20     29.74 o 
 -14   5   7      188.85      167.40     19.04 o 
 -13   5   7     2048.56     2058.34     37.28 o 
 -12   5   7     1436.52     1449.28     40.22 o 
 -11   5   7      481.44      454.83     15.99 o 
 -10   5   7     3689.64     3797.16     68.81 o 
  -9   5   7      880.77      911.66     24.43 o 
  -8   5   7      860.42      881.51     23.31 o 
  -7   5   7     6413.54     5986.97    163.35 o 
  -6   5   7     1327.28     1303.29     26.33 o 
  -5   5   7     1156.25     1189.86     24.85 o 
  -4   5   7     3728.56     3724.32     54.24 o 
  -3   5   7      251.41      218.76     10.82 o 
  -2   5   7     3980.60     3877.96     58.85 o 
  -1   5   7     4388.25     4416.39     45.41 o 
   0   5   7      251.96      234.18      9.20 o 
   1   5   7      395.22      427.19     12.83 o 
   2   5   7     1188.95     1282.77     25.53 o 
   3   5   7       18.62       19.61      7.11 o 
   4   5   7      555.18      570.09     26.80 o 
   5   5   7      532.93      545.34     34.97 o 
   6   5   7       21.61       17.54      9.82 o 
   7   5   7       84.67       75.96     12.96 o 
   8   5   7       50.71       41.07     12.98 o 
 -15   6   7       42.76       33.01     27.28 o 
 -14   6   7      901.37      852.18     42.28 o 
 -13   6   7     2296.19     2293.39     52.50 o 
 -12   6   7      345.96      347.90     14.11 o 
 -11   6   7     2189.98     2130.36     37.19 o 
 -10   6   7     3360.03     3283.16     57.50 o 
  -9   6   7       13.62       13.60      6.16 o 
  -8   6   7     2353.19     2408.20     45.79 o 
  -7   6   7     4672.77     4683.98     73.98 o 
  -6   6   7       84.58       83.39      8.04 o 
  -5   6   7     3152.82     3046.38     47.80 o 
  -4   6   7      614.85      560.90     17.18 o 
  -3   6   7     1084.21      981.12     23.61 o 
  -2   6   7     4712.23     4878.38     83.82 o 
  -1   6   7       96.25       72.74     10.14 o 
   0   6   7      141.57      121.00     10.03 o 
   1   6   7      289.06      284.40     14.20 o 
   2   6   7       48.20       38.75      7.57 o 
   3   6   7      519.85      482.49     19.03 o 
   4   6   7      323.37      333.59     17.99 o 
   5   6   7        3.17       -3.06      7.88 o 
   6   6   7       81.91       52.68     12.50 o 
   7   6   7       31.92       17.88     15.71 o 
 -15   7   7      110.44      121.98     35.33 o 
 -14   7   7     1402.10     1450.61     39.23 o 
 -13   7   7      412.43      397.78     18.33 o 
 -12   7   7      298.71      295.92     16.01 o 
 -11   7   7     2101.33     2094.01     38.80 o 
 -10   7   7      742.25      738.12     20.78 o 
  -9   7   7      868.17      866.13     22.41 o 
  -8   7   7     4337.87     4432.19     64.69 o 
  -7   7   7      699.83      660.52     19.23 o 
  -6   7   7     1671.93     1628.70     32.26 o 
  -5   7   7     2367.08     2338.60     49.55 o 
  -4   7   7      206.81      202.77     11.97 o 
  -3   7   7     1305.91     1295.53     29.15 o 
  -2   7   7     3351.74     3319.47     53.96 o 
  -1   7   7        7.88       -1.93      7.84 o 
   0   7   7     2039.79     1988.37     57.69 o 
   1   7   7       42.75       43.59     10.79 o 
   2   7   7      282.90      284.26     38.50 o 
   3   7   7      231.05      215.83     17.70 o 
   4   7   7      197.20      161.29     17.02 o 
   5   7   7       34.66       26.94     10.91 o 
   6   7   7       93.41      106.97     15.28 o 
   7   7   7        6.22        0.26     10.96 o 
 -15   8   7      665.51      641.68     35.05 o 
 -14   8   7     1284.90     1324.45     34.97 o 
 -13   8   7       13.31        0.14      8.48 o 
 -12   8   7     2672.56     2656.55     54.62 o 
 -11   8   7     1824.83     1879.99     43.29 o 
 -10   8   7       26.36       29.48      9.23 o 
  -9   8   7     1926.63     1898.22     43.79 o 
  -8   8   7     2041.07     1920.37     43.95 o 
  -7   8   7      254.95      245.01     13.08 o 
  -6   8   7     1666.90     1640.39     33.25 o 
  -5   8   7      421.11      421.33     27.85 o 
  -4   8   7     1114.38     1051.60     26.55 o 
  -3   8   7     2381.55     2386.65     44.17 o 
  -2   8   7        4.69       -6.98      6.98 o 
  -1   8   7      390.71      372.32     21.33 o 
   0   8   7      137.90      171.28     22.85 o 
   1   8   7       12.41        1.87     10.30 o 
   2   8   7      295.30      325.36     66.88 o 
   3   8   7      323.41      348.42     43.69 o 
   4   8   7        1.32        1.59     20.14 o 
   5   8   7      118.37      161.94     37.89 o 
   6   8   7       11.08        1.22     25.32 o 
 -15   9   7      627.26      652.95     25.92 o 
 -14   9   7       44.28       34.99     10.71 o 
 -13   9   7      399.72      422.56     28.04 o 
 -12   9   7     1833.23     1830.10     52.64 o 
 -11   9   7      280.59      268.61     17.61 o 
 -10   9   7     1214.99     1201.10     34.85 o 
  -9   9   7     1207.66     1183.93     64.77 o 
  -8   9   7        0.26        2.70      7.94 o 
  -7   9   7     1422.66     1457.13     38.88 o 
  -6   9   7     1374.70     1306.08     36.78 o 
  -5   9   7       62.75       50.28     10.75 o 
  -4   9   7      740.69      776.49     23.92 o 
  -3   9   7      673.82      714.89     23.34 o 
  -2   9   7      209.98      192.48     18.72 o 
  -1   9   7      876.28      924.93     34.19 o 
   0   9   7      213.39      198.91     18.94 o 
   1   9   7      111.21       83.30     16.38 o 
   2   9   7      274.65      340.27     63.40 o 
   3   9   7       24.58       13.36     23.00 o 
   4   9   7       13.26        6.59     24.90 o 
   5   9   7       48.62       63.40     32.10 o 
 -15  10   7      642.86      598.32     27.17 o 
 -14  10   7      178.45      158.98     16.58 o 
 -13  10   7     1967.23     1902.09     86.24 o 
 -12  10   7      524.33      483.99     23.82 o 
 -11  10   7      453.64      478.55     23.75 o 
 -10  10   7     1240.75     1212.42     67.70 o 
  -9  10   7      372.35      379.91     21.53 o 
  -8  10   7      429.33      434.65     22.89 o 
  -7  10   7     1095.36     1063.06     34.53 o 
  -6  10   7      109.86       93.47     13.55 o 
  -5  10   7      515.08      525.40     25.06 o 
  -4  10   7      480.29      432.62     23.93 o 
  -3  10   7       47.54       13.32     15.12 o 
  -2  10   7      630.14      619.32     38.39 o 
  -1  10   7      294.95      355.51     47.29 o 
   0  10   7        1.73       -4.40     10.71 o 
   1  10   7       40.62       48.36     14.85 o 
   2  10   7       42.43       62.58     20.27 o 
   3  10   7        1.72       -7.99     22.15 o 
 -14  11   7      975.33     1006.56     35.39 o 
 -13  11   7      758.64      712.70     29.95 o 
 -12  11   7        8.16        5.15     10.46 o 
 -11  11   7      885.48      837.15     35.17 o 
 -10  11   7      605.19      600.59     27.48 o 
  -9  11   7      143.92      144.18     16.40 o 
  -8  11   7     1308.68     1255.37     39.34 o 
  -7  11   7      236.54      213.18     19.05 o 
  -6  11   7      113.81      106.97     15.06 o 
  -5  11   7      590.91      624.33     29.07 o 
  -4  11   7      114.80       94.93     15.17 o 
  -3  11   7       54.95        3.08     17.68 o 
  -2  11   7      237.60      242.13     29.33 o 
  -1  11   7       47.82       47.13     18.98 o 
   0  11   7       16.12       15.72     17.66 o 
   1  11   7       50.43       51.44     28.86 o 
   2  11   7        3.10        2.75     27.21 o 
 -14  12   7      646.29      628.95     30.26 o 
 -13  12   7      225.59      205.63     19.79 o 
 -12  12   7      409.15      449.33     26.14 o 
 -11  12   7     1004.42      968.73     36.18 o 
 -10  12   7       65.48       37.36     14.33 o 
  -9  12   7      481.90      467.09     39.24 o 
  -8  12   7      912.70      897.32     54.46 o 
  -7  12   7       95.13       62.98     14.50 o 
  -6  12   7      429.00      432.79     26.18 o 
  -5  12   7      456.47      458.31     27.33 o 
  -4  12   7        9.91      -14.88     14.88 o 
  -3  12   7      245.68      218.88     35.21 o 
  -2  12   7       88.79       85.16     26.09 o 
  -1  12   7       14.15       -7.03     17.84 o 
   0  12   7      106.49      187.13     37.19 o 
   1  12   7        6.74       -0.06     29.78 o 
 -13  13   7      115.91      117.68     17.82 o 
 -12  13   7      754.81      790.74     35.12 o 
 -11  13   7      327.93      294.31     24.09 o 
 -10  13   7       41.83       22.15     12.86 o 
  -9  13   7      781.86      864.96     62.65 o 
  -8  13   7      192.56      188.73     20.57 o 
  -7  13   7       26.47       31.31     13.37 o 
  -6  13   7      258.68      330.53     33.25 o 
  -5  13   7       61.12       20.41     19.44 o 
  -4  13   7       33.01        7.02     19.98 o 
  -3  13   7      138.23      168.99     29.27 o 
  -2  13   7        0.10      -17.39     17.39 o 
  -1  13   7        6.73       23.24     21.13 o 
 -11  14   7       82.07       82.90     17.26 o 
 -10  14   7      202.47      193.65     28.47 o 
  -9  14   7      259.97      244.72     41.67 o 
  -8  14   7        0.63      -12.11     12.11 o 
  -7  14   7      165.24      154.03     21.27 o 
  -6  14   7       85.91       76.22     24.83 o 
  -5  14   7        2.18      -17.82     17.82 o 
  -4  14   7       39.10       44.27     22.36 o 
   1 -14   8       64.00       39.23     15.28 o 
   2 -14   8      171.22      199.74     22.02 o 
   3 -14   8       48.44       32.53     17.10 o 
   4 -14   8      591.70      679.62     39.33 o 
   5 -14   8      119.78      112.21     32.64 o 
   6 -14   8      346.19      333.90     35.73 o 
   7 -14   8      713.05      737.93     63.64 o 
   8 -14   8      119.18       99.33     20.32 o 
  -2 -13   8      233.44      226.44     41.37 o 
  -1 -13   8        2.12       -8.29     29.69 o 
   0 -13   8      156.38      175.86     24.67 o 
   1 -13   8      326.83      361.03     26.04 o 
   2 -13   8       39.81       32.74     13.72 o 
   3 -13   8      929.19     1091.74     47.35 o 
   4 -13   8      531.91      581.14     33.34 o 
   5 -13   8       55.45       33.99     13.45 o 
   6 -13   8      830.98      817.22     39.52 o 
   7 -13   8      462.24      447.01     26.46 o 
   8 -13   8      194.90      193.08     23.58 o 
   9 -13   8     1462.60     1553.19     55.05 o 
  -4 -12   8       25.64        4.27     23.61 o 
  -3 -12   8      104.92      116.19     22.88 o 
  -2 -12   8      161.80      124.43     22.18 o 
  -1 -12   8       53.68       43.16     16.17 o 
   0 -12   8      396.13      452.75     31.43 o 
   1 -12   8      151.71      110.98     32.52 o 
   2 -12   8      514.35      535.86     27.93 o 
   3 -12   8      621.30      651.01     28.67 o 
   4 -12   8      167.66      136.28     14.26 o 
   5 -12   8      465.23      451.68     24.48 o 
   6 -12   8     1180.00     1170.90     37.85 o 
   7 -12   8        0.91       -4.37     10.04 o 
   8 -12   8      758.04      744.29     30.66 o 
   9 -12   8     1037.26     1110.66     75.08 o 
  10 -12   8       35.65        4.20     13.87 o 
  -5 -11   8        0.53      -12.75     22.45 o 
  -4 -11   8      142.61      163.48     27.12 o 
  -3 -11   8      491.23      455.81     33.11 o 
  -2 -11   8        4.97      -11.79     11.79 o 
  -1 -11   8      513.80      564.39     33.32 o 
   0 -11   8      110.40       99.98     18.24 o 
   1 -11   8       12.41        6.81     10.99 o 
   2 -11   8     1330.00     1323.94     39.07 o 
   3 -11   8     1700.54     1690.42     46.99 o 
   4 -11   8      183.68      184.87     16.82 o 
   5 -11   8     1402.67     1412.11     39.73 o 
   6 -11   8      126.96      115.96     14.58 o 
   7 -11   8      250.04      267.46     19.40 o 
   8 -11   8     1915.05     1943.18     52.66 o 
   9 -11   8      291.31      296.60     30.85 o 
  10 -11   8      492.91      508.49     30.89 o 
  11 -11   8     1251.48     1371.00    103.00 o 
  -6 -10   8       47.19       54.86     27.28 o 
  -5 -10   8      125.05      103.60     29.32 o 
  -4 -10   8      657.42      684.86     38.47 o 
  -3 -10   8      220.54      241.33     24.94 o 
  -2 -10   8      367.36      317.46     26.25 o 
  -1 -10   8      660.24      655.32     42.41 o 
   0 -10   8      205.90      216.05     21.52 o 
   1 -10   8     1933.43     2012.76     47.78 o 
   2 -10   8     1659.33     1715.26     63.68 o 
   3 -10   8       92.04       87.30     14.25 o 
   4 -10   8      561.68      580.33     36.77 o 
   5 -10   8      238.18      241.76     24.19 o 
   6 -10   8        7.88       12.70      9.27 o 
   7 -10   8     1975.74     1948.42     82.49 o 
   8 -10   8     1869.33     1848.51     56.39 o 
   9 -10   8      275.10      321.10     20.81 o 
  10 -10   8     1130.50     1117.49     36.66 o 
  11 -10   8      402.55      425.88     28.16 o 
  12 -10   8      162.31      144.98     24.77 o 
  -7  -9   8      168.10      175.95     15.62 o 
  -6  -9   8        0.05       -8.77      8.77 o 
  -5  -9   8      240.70      246.82     19.71 o 
  -4  -9   8      393.03      414.13     29.80 o 
  -3  -9   8        0.83       -8.77     10.09 o 
  -2  -9   8     1230.58     1264.70     46.04 o 
  -1  -9   8      265.35      250.59     22.00 o 
   0  -9   8      322.17      342.89     18.68 o 
   1  -9   8     2029.02     2114.41     47.52 o 
   2  -9   8      691.92      653.63     24.78 o 
   3  -9   8       42.50       42.13      8.04 o 
   4  -9   8     3648.71     3531.00     66.15 o 
   5  -9   8      376.77      388.58     20.03 o 
   6  -9   8     3971.13     3692.52    108.90 o 
   7  -9   8     3013.75     2888.96     84.94 o 
   8  -9   8        2.49       -2.90      8.42 o 
   9  -9   8     1150.02     1074.74     34.13 o 
  10  -9   8      768.59      718.53     28.48 o 
  11  -9   8       59.28       64.16     15.19 o 
  12  -9   8      849.36      905.82     48.63 o 
  -8  -8   8      298.10      305.38     18.36 o 
  -7  -8   8       46.24       49.75     10.63 o 
  -6  -8   8      230.52      231.06     15.05 o 
  -5  -8   8      486.98      510.94     19.15 o 
  -4  -8   8       80.49       77.07      9.38 o 
  -3  -8   8     1313.30     1360.75     31.58 o 
  -2  -8   8     1761.24     1705.23     51.73 o 
  -1  -8   8        0.07       -1.78      6.39 o 
   0  -8   8     1197.27     1221.20     43.84 o 
   1  -8   8     4034.41     4076.46     61.37 o 
   2  -8   8        2.34        3.09      5.86 o 
   3  -8   8     7631.51     7302.99    104.68 o 
   4  -8   8     1846.18     1851.83     42.21 o 
   5  -8   8     1075.31     1113.49     31.55 o 
   6  -8   8     2611.58     2501.08     52.12 o 
   7  -8   8     1272.34     1142.48     32.96 o 
   8  -8   8     1067.80     1049.42     32.13 o 
   9  -8   8     1600.99     1630.39     42.12 o 
  10  -8   8      146.81      129.73     14.86 o 
  11  -8   8      544.74      556.31     25.76 o 
  12  -8   8     1310.40     1297.19     57.30 o 
  -9  -7   8      230.91      239.03     17.41 o 
  -8  -7   8      171.51      152.95     13.67 o 
  -7  -7   8       32.22       22.71      8.39 o 
  -6  -7   8      601.25      633.09     20.86 o 
  -5  -7   8      419.78      384.22     15.89 o 
  -4  -7   8      563.45      550.61     17.45 o 
  -3  -7   8     2585.25     2662.28     40.99 o 
  -2  -7   8      536.64      579.07     16.83 o 
  -1  -7   8      216.61      199.45     11.58 o 
   0  -7   8     6429.17     6494.32     86.44 o 
   1  -7   8      580.25      552.03     22.02 o 
   2  -7   8     2471.07     2534.61     42.04 o 
   3  -7   8     2514.40     2476.40     41.30 o 
   4  -7   8      233.04      215.36     14.12 o 
   5  -7   8      945.85      896.44     29.69 o 
   6  -7   8     1294.33     1311.29     34.07 o 
   7  -7   8       66.00       62.37     10.65 o 
   8  -7   8     2797.13     2803.33     56.96 o 
   9  -7   8     1062.67     1026.06     31.76 o 
  10  -7   8       49.23       44.30     10.51 o 
  11  -7   8     1114.31     1086.32     34.84 o 
  12  -7   8      424.22      391.49     31.42 o 
 -10  -6   8      180.49      172.67     15.46 o 
  -9  -6   8      492.90      482.17     20.61 o 
  -8  -6   8       31.90       30.90      8.77 o 
  -7  -6   8      526.13      547.92     19.32 o 
  -6  -6   8      428.59      397.63     16.12 o 
  -5  -6   8        3.26        4.45      5.48 o 
  -4  -6   8     1555.17     1492.43     28.34 o 
  -3  -6   8     3599.90     3721.06     71.81 o 
  -2  -6   8       96.55       80.99      6.78 o 
  -1  -6   8     1988.68     1913.31     30.64 o 
   0  -6   8     1596.01     1599.63     36.74 o 
   1  -6   8      236.33      216.03      9.49 o 
   2  -6   8     3495.68     3584.42     47.17 o 
   3  -6   8     1530.74     1471.91     29.13 o 
   4  -6   8      964.45      932.83     31.23 o 
   5  -6   8     3279.62     3122.79     57.60 o 
   6  -6   8      182.30      171.06     13.23 o 
   7  -6   8     2759.24     2637.11     53.07 o 
   8  -6   8     2405.07     2426.89     51.28 o 
   9  -6   8      197.01      183.80     15.04 o 
  10  -6   8      738.40      735.67     27.28 o 
  11  -6   8     1440.22     1449.87     45.14 o 
  12  -6   8        0.32       -4.58     12.63 o 
 -11  -5   8       13.27       11.65     10.21 o 
 -10  -5   8      489.48      473.12     31.74 o 
  -9  -5   8      269.49      253.92     15.66 o 
  -8  -5   8      269.52      260.20     14.55 o 
  -7  -5   8     1611.60     1662.47     32.76 o 
  -6  -5   8      302.66      256.10     12.87 o 
  -5  -5   8     1700.05     1653.92     30.12 o 
  -4  -5   8     5498.35     5243.46     65.48 o 
  -3  -5   8       78.73       78.28     11.09 o 
  -2  -5   8     4453.51     4337.79     54.56 o 
  -1  -5   8     2622.81     2564.30     34.26 o 
   0  -5   8      489.50      526.57     12.33 o 
   1  -5   8     4757.01     4761.61     57.42 o 
   2  -5   8     2060.15     1909.20     33.16 o 
   3  -5   8      414.88      378.47     13.61 o 
   4  -5   8     2611.06     2488.81     48.59 o 
   5  -5   8      868.67      903.75     22.59 o 
   6  -5   8      136.63      133.84     11.79 o 
   7  -5   8     5329.06     5229.30     75.43 o 
   8  -5   8     1638.11     1688.41     40.17 o 
   9  -5   8      118.43      107.38     12.40 o 
  10  -5   8     1397.82     1343.69     30.86 o 
  11  -5   8      344.05      336.11     16.90 o 
  12  -5   8      130.61      136.70     16.69 o 
 -12  -4   8        4.91       -3.24      9.86 o 
 -11  -4   8      321.34      286.35     17.24 o 
 -10  -4   8      880.89      886.19     28.13 o 
  -9  -4   8       51.16       29.55      8.27 o 
  -8  -4   8     1333.21     1288.09     28.50 o 
  -7  -4   8     2189.34     2188.44     37.38 o 
  -6  -4   8       12.58        6.97      5.11 o 
  -5  -4   8     3182.80     3157.35     41.39 o 
  -4  -4   8      968.56      966.98     18.85 o 
  -3  -4   8     2350.64     2329.42     34.16 o 
  -2  -4   8     1738.09     1605.64     26.09 o 
  -1  -4   8     1370.89     1423.00     21.39 o 
   0  -4   8     1769.56     1792.41     24.63 o 
   1  -4   8     6851.54     7068.83     79.18 o 
   2  -4   8     1375.94     1518.57     26.54 o 
   3  -4   8     1831.56     1776.78     32.12 o 
   4  -4   8     7386.35     7421.60     95.51 o 
   5  -4   8      912.92      913.80     22.82 o 
   6  -4   8     2038.80     2086.01     38.55 o 
   7  -4   8     3981.30     3747.85     51.19 o 
   8  -4   8       19.12       19.43      6.25 o 
   9  -4   8      837.78      842.66     21.53 o 
  10  -4   8      447.35      463.48     21.55 o 
  11  -4   8       24.16       -8.86     10.47 o 
  12  -4   8      357.34      394.91     33.32 o 
 -12  -3   8       70.76       55.77     11.58 o 
 -11  -3   8      968.38      937.27     26.39 o 
 -10  -3   8      382.15      353.48     15.34 o 
  -9  -3   8      433.77      436.90     18.13 o 
  -8  -3   8     1160.76     1196.80     24.33 o 
  -7  -3   8       24.59       21.16      5.69 o 
  -6  -3   8      502.87      483.68     13.74 o 
  -5  -3   8     2067.10     2029.84     29.57 o 
  -4  -3   8        1.86        4.73      3.73 o 
  -3  -3   8     7950.77     7948.95    104.15 o 
  -2  -3   8     4286.63     4131.42     46.57 o 
  -1  -3   8       95.70      134.60      6.00 o 
   0  -3   8     7599.44     7819.77     77.41 o 
   1  -3   8     8113.75     8410.46     91.42 o 
   2  -3   8      253.96      295.73     11.59 o 
   3  -3   8     6193.00     6098.20     79.90 o 
   4  -3   8     5237.03     4941.21     68.62 o 
   5  -3   8      411.39      392.26     23.27 o 
   6  -3   8     6822.02     6622.66     78.41 o 
   7  -3   8      129.46      122.26     11.14 o 
   8  -3   8      627.96      620.83     21.02 o 
   9  -3   8      722.89      769.16     35.92 o 
  10  -3   8       85.54       90.51     13.52 o 
  11  -3   8      459.06      488.08     42.18 o 
  12  -3   8      400.36      380.53     28.60 o 
 -13  -2   8        2.22       -6.09      9.71 o 
 -12  -2   8      575.41      576.20     20.03 o 
 -11  -2   8      583.78      620.17     19.43 o 
 -10  -2   8        1.48       -5.46      5.46 o 
  -9  -2   8     1104.44     1102.23     27.07 o 
  -8  -2   8     1564.57     1555.34     27.22 o 
  -7  -2   8      168.88      144.98     10.34 o 
  -6  -2   8     2833.77     2723.84     36.34 o 
  -5  -2   8      222.65      199.32      8.75 o 
  -4  -2   8     2261.88     2320.04     30.78 o 
  -3  -2   8     5978.62     5698.63     65.98 o 
  -2  -2   8     1095.67     1112.55     19.43 o 
  -1  -2   8     2802.76     2591.39     28.96 o 
   0  -2   8     4851.66     5051.13     48.99 o 
   1  -2   8     1179.47     1266.38     20.91 o 
   2  -2   8     3783.74     3809.75     54.10 o 
   3  -2   8     7048.19     6827.50     87.99 o 
   4  -2   8       55.75       68.59      7.18 o 
   5  -2   8      356.33      337.33     12.82 o 
   6  -2   8     1001.40      944.78     24.42 o 
   7  -2   8        5.71       -6.02      6.02 o 
   8  -2   8      965.22     1009.83     27.34 o 
   9  -2   8      748.43      730.42     28.40 o 
  10  -2   8      199.27      167.21     15.51 o 
  11  -2   8      593.09      635.24     26.84 o 
 -13  -1   8      180.12      151.99     12.51 o 
 -12  -1   8      656.36      685.61     20.22 o 
 -11  -1   8       79.87       86.61      9.30 o 
 -10  -1   8      895.69      815.80     20.01 o 
  -9  -1   8     1200.24     1183.92     23.74 o 
  -8  -1   8       14.90        3.77      4.50 o 
  -7  -1   8      491.13      501.57     13.61 o 
  -6  -1   8     1692.92     1662.96     25.50 o 
  -5  -1   8       19.14       18.82      5.27 o 
  -4  -1   8     8141.33     8088.87    105.41 o 
  -3  -1   8     3891.68     3736.32     51.20 o 
  -2  -1   8       12.90        2.77      2.99 o 
  -1  -1   8    11827.14    12154.07    106.37 o 
   0  -1   8     5731.57     5690.58     64.33 o 
   1  -1   8     2610.85     2629.15     40.24 o 
   2  -1   8     5622.76     5403.83    109.77 o 
   3  -1   8     1549.44     1430.32     24.45 o 
   4  -1   8      646.90      562.84     17.13 o 
   5  -1   8     4446.09     4454.29     65.20 o 
   6  -1   8      371.63      355.14     15.58 o 
   7  -1   8     2301.41     2226.20     42.43 o 
   8  -1   8      989.33     1054.04     33.65 o 
   9  -1   8       23.77       12.45      8.86 o 
  10  -1   8      303.20      289.29     25.30 o 
  11  -1   8      270.77      306.36     27.38 o 
 -14   0   8       25.07       14.38      9.11 o 
 -13   0   8      797.06      888.34     25.24 o 
 -12   0   8      330.72      323.97     14.54 o 
 -11   0   8      376.94      346.40     16.02 o 
 -10   0   8     2096.89     2075.07     34.52 o 
  -9   0   8     1510.47     1519.52     26.44 o 
  -8   0   8      102.70       89.44      7.21 o 
  -7   0   8     3695.92     3768.75     45.67 o 
  -6   0   8      570.26      560.85     13.24 o 
  -5   0   8     7504.61     7585.25     84.77 o 
  -4   0   8    10319.49    10517.86    111.87 o 
  -3   0   8       13.69        5.72      3.29 o 
  -2   0   8     3881.34     3794.38     51.30 o 
  -1   0   8     6311.69     6602.89     79.61 o 
   0   0   8      454.28      454.30     12.91 o 
   1   0   8     6611.23     6620.44     84.13 o 
   2   0   8     2040.76     2082.10     30.92 o 
   3   0   8       32.44       21.09      5.62 o 
   4   0   8     1590.58     1505.51     30.38 o 
   5   0   8     1099.69      998.10     24.97 o 
   6   0   8       70.80       75.85      9.38 o 
   7   0   8      265.60      278.23     16.15 o 
   8   0   8      180.67      161.85     14.25 o 
   9   0   8       59.29       52.32     11.40 o 
  10   0   8      296.82      335.13     24.51 o 
  11   0   8        7.80       -1.65     15.14 o 
 -14   1   8      315.08      333.94     18.37 o 
 -13   1   8     1004.98     1059.97     30.21 o 
 -12   1   8       45.08       33.03     10.16 o 
 -11   1   8     1310.63     1333.34     27.48 o 
 -10   1   8     2891.88     2889.22     43.81 o 
  -9   1   8       77.76       76.63      7.54 o 
  -8   1   8     3559.94     3447.20     46.58 o 
  -7   1   8     2031.38     2070.37     31.48 o 
  -6   1   8      803.60      824.12     17.09 o 
  -5   1   8     7799.28     7854.02     96.04 o 
  -4   1   8     3117.68     3022.27     43.14 o 
  -3   1   8     2772.47     2719.01     39.46 o 
  -2   1   8     3851.49     3555.76     48.76 o 
  -1   1   8      247.69      241.70      8.51 o 
   0   1   8     2276.91     2326.49     28.49 o 
   1   1   8     5143.06     5043.30     65.64 o 
   2   1   8      675.34      663.04     20.47 o 
   3   1   8     1169.35     1142.72     30.28 o 
   4   1   8     1135.32     1181.94     26.76 o 
   5   1   8       83.45       73.87     12.77 o 
   6   1   8      501.49      547.51     20.82 o 
   7   1   8      298.31      332.78     17.85 o 
   8   1   8        2.84       -6.47      8.65 o 
   9   1   8      410.04      412.65     22.06 o 
  10   1   8      118.69      142.10     16.32 o 
 -15   2   8       75.87       77.33     15.54 o 
 -14   2   8      687.71      735.60     25.74 o 
 -13   2   8      305.76      308.18     16.42 o 
 -12   2   8      338.89      332.85     16.02 o 
 -11   2   8     2558.07     2417.31     49.66 o 
 -10   2   8      787.26      751.78     18.62 o 
  -9   2   8      798.76      729.59     17.69 o 
  -8   2   8     2335.65     2336.85     34.60 o 
  -7   2   8       38.59       39.85      5.21 o 
  -6   2   8     4549.59     4566.95    129.65 o 
  -5   2   8     5974.01     6003.57     98.03 o 
  -4   2   8      527.16      565.99     15.88 o 
  -3   2   8     5256.98     5010.60     64.65 o 
  -2   2   8     5753.46     6180.54     77.70 o 
  -1   2   8      856.22      868.71     15.10 o 
   0   2   8    12817.78    13154.51    152.85 o 
   1   2   8     2222.62     2211.88     35.86 o 
   2   2   8      653.87      634.80     20.78 o 
   3   2   8     1524.09     1536.70     36.08 o 
   4   2   8      272.11      272.54     14.24 o 
   5   2   8      679.79      652.14     21.69 o 
   6   2   8      710.08      769.09     25.29 o 
   7   2   8       63.52       22.51      9.49 o 
   8   2   8       80.79       68.26     12.52 o 
   9   2   8      226.84      257.88     19.36 o 
  10   2   8        1.46       -5.21     14.43 o 
 -15   3   8      577.40      645.83     25.19 o 
 -14   3   8      883.41      918.73     35.60 o 
 -13   3   8       85.23       59.48     11.08 o 
 -12   3   8     2145.59     2122.43     40.14 o 
 -11   3   8     1058.39     1025.34     25.08 o 
 -10   3   8      352.51      315.07     13.70 o 
  -9   3   8     3997.48     3855.66     57.18 o 
  -8   3   8     1559.24     1597.80     30.31 o 
  -7   3   8     2542.67     2524.55     40.74 o 
  -6   3   8     6996.40     7071.14     87.45 o 
  -5   3   8      687.67      693.63     22.70 o 
  -4   3   8     1484.39     1531.76     27.37 o 
  -3   3   8     3675.47     3536.56     44.19 o 
  -2   3   8      678.17      717.12     15.06 o 
  -1   3   8     2553.53     2611.66     29.69 o 
   0   3   8     2567.35     2442.44     31.33 o 
   1   3   8        5.51        1.49      5.23 o 
   2   3   8     1629.88     1538.68     40.33 o 
   3   3   8     1168.52     1223.17     28.02 o 
   4   3   8       17.25       18.62      6.77 o 
   5   3   8      443.62      475.54     22.21 o 
   6   3   8      478.00      498.35     33.12 o 
   7   3   8        0.53       -5.55      8.79 o 
   8   3   8      296.99      316.93     21.10 o 
   9   3   8      108.61      122.11     16.00 o 
 -15   4   8     1004.57     1087.63     29.17 o 
 -14   4   8       58.96       56.51      9.36 o 
 -13   4   8     1123.82     1075.84     35.15 o 
 -12   4   8     1553.84     1437.87     43.23 o 
 -11   4   8       11.10        6.86      6.64 o 
 -10   4   8     2288.23     2143.30     38.03 o 
  -9   4   8     2791.75     2757.27     44.60 o 
  -8   4   8       15.00       31.18     12.50 o 
  -7   4   8     1231.70     1231.18     34.72 o 
  -6   4   8     3228.26     3205.53     55.63 o 
  -5   4   8       33.47       19.75      5.70 o 
  -4   4   8     3280.43     3221.92     48.76 o 
  -3   4   8     1596.18     1501.35     30.02 o 
  -2   4   8       28.80       16.69      4.43 o 
  -1   4   8     3106.24     3114.10     34.75 o 
   0   4   8      758.56      844.33     17.58 o 
   1   4   8     1227.64     1216.84     23.30 o 
   2   4   8     2430.08     2562.28     43.70 o 
   3   4   8      456.90      474.56     18.06 o 
   4   4   8      576.92      581.10     20.88 o 
   5   4   8      507.14      577.91     22.94 o 
   6   4   8        3.47       -7.07      8.41 o 
   7   4   8      115.02      101.58     13.68 o 
   8   4   8      288.73      354.81     22.22 o 
 -15   5   8      288.34      311.52     16.62 o 
 -14   5   8      301.24      299.36     15.31 o 
 -13   5   8     1895.79     1895.47     37.33 o 
 -12   5   8      438.40      410.62     16.31 o 
 -11   5   8      994.93      993.84     24.20 o 
 -10   5   8     3902.74     3760.52     76.37 o 
  -9   5   8     1361.80     1316.31     31.51 o 
  -8   5   8     1693.05     1683.08     40.77 o 
  -7   5   8     1831.35     1873.34     51.95 o 
  -6   5   8       78.81       70.30      7.85 o 
  -5   5   8     1112.67     1149.56     32.38 o 
  -4   5   8     2185.46     2165.79     37.74 o 
  -3   5   8        1.69        2.65      7.28 o 
  -2   5   8     2434.15     2479.09     47.87 o 
  -1   5   8     1253.31     1365.42     29.00 o 
   0   5   8      610.91      586.43     15.99 o 
   1   5   8     2839.45     3019.61     43.59 o 
   2   5   8      646.12      697.27     26.96 o 
   3   5   8       11.57       -3.57      7.00 o 
   4   5   8      572.30      598.98     22.82 o 
   5   5   8      257.27      225.22     16.44 o 
   6   5   8       62.63       57.12     11.78 o 
   7   5   8       68.06       90.88     14.89 o 
   8   5   8       60.88       57.05     13.62 o 
 -15   6   8        3.11       -8.02      8.69 o 
 -14   6   8     1842.69     1889.99     65.33 o 
 -13   6   8     1755.01     1781.39     40.67 o 
 -12   6   8        8.94        0.92      6.18 o 
 -11   6   8     2315.94     2350.59     47.22 o 
 -10   6   8     2083.98     2086.87     43.13 o 
  -9   6   8        2.54       -4.04      5.59 o 
  -8   6   8     2314.98     2261.45     40.20 o 
  -7   6   8      686.56      727.05     20.51 o 
  -6   6   8     1176.33     1220.93     27.22 o 
  -5   6   8     2877.11     2878.07     47.23 o 
  -4   6   8      253.95      231.57     12.32 o 
  -3   6   8      582.22      545.56     22.37 o 
  -2   6   8     1369.17     1474.12     31.35 o 
  -1   6   8       56.83       66.17     10.22 o 
   0   6   8      870.74      847.40     28.64 o 
   1   6   8     2385.10     2368.81     51.45 o 
   2   6   8      287.95      299.77     18.09 o 
   3   6   8      344.95      362.48     20.85 o 
   4   6   8      237.32      236.02     16.44 o 
   5   6   8        0.07       -8.59      8.59 o 
   6   6   8      124.86      121.05     15.47 o 
   7   6   8       35.49       51.53     14.05 o 
 -15   7   8      237.41      260.41     18.30 o 
 -14   7   8     1286.22     1252.80     67.52 o 
 -13   7   8      413.32      392.50     19.76 o 
 -12   7   8      288.76      319.88     17.98 o 
 -11   7   8     1984.69     1916.00     37.81 o 
 -10   7   8      285.45      282.91     14.44 o 
  -9   7   8     1853.09     1862.68     36.33 o 
  -8   7   8     2364.60     2281.43     41.23 o 
  -7   7   8       32.07       19.22      6.85 o 
  -6   7   8     3009.30     3042.93     50.19 o 
  -5   7   8     1392.89     1446.44     31.05 o 
  -4   7   8       38.02       27.51      7.03 o 
  -3   7   8     2360.34     2409.78     43.87 o 
  -2   7   8     2334.49     2293.77     43.10 o 
  -1   7   8      880.82      781.53     28.77 o 
   0   7   8     2462.31     2408.63     54.66 o 
   1   7   8      381.05      392.26     27.93 o 
   2   7   8       85.89       47.53     21.60 o 
   3   7   8      387.34      434.70     46.56 o 
   4   7   8        2.68       -4.75     13.43 o 
   5   7   8       53.66       44.24     18.01 o 
   6   7   8       39.90       69.60     21.00 o 
 -15   8   8      971.85      957.13     41.48 o 
 -14   8   8      908.73      922.19     30.48 o 
 -13   8   8      184.89      202.71     17.43 o 
 -12   8   8     1397.59     1429.69     38.25 o 
 -11   8   8      786.20      787.78     31.28 o 
 -10   8   8      221.54      229.29     16.41 o 
  -9   8   8     3740.23     3724.04     70.19 o 
  -8   8   8      193.78      187.48     12.55 o 
  -7   8   8      338.79      316.29     15.28 o 
  -6   8   8     2390.31     2411.87     44.05 o 
  -5   8   8      589.54      547.20     19.62 o 
  -4   8   8     1046.85     1034.13     27.26 o 
  -3   8   8      955.09      987.31     27.13 o 
  -2   8   8       95.78       82.92     12.87 o 
  -1   8   8      217.77      231.23     18.59 o 
   0   8   8      618.13      642.34     30.79 o 
   1   8   8        5.08      -10.54     10.54 o 
   2   8   8      171.18      224.67     36.92 o 
   3   8   8       83.37       34.72     24.35 o 
   4   8   8        2.67       -9.15     21.60 o 
   5   8   8       76.67       57.78     27.40 o 
 -15   9   8      610.82      546.65     26.02 o 
 -14   9   8       42.58       16.80     10.60 o 
 -13   9   8      392.90      392.87     21.84 o 
 -12   9   8     1177.14     1172.00     36.32 o 
 -11   9   8        1.50       -6.85      8.38 o 
 -10   9   8     1367.98     1319.33     40.05 o 
  -9   9   8     1618.33     1491.90    103.36 o 
  -8   9   8       52.62       43.50     11.10 o 
  -7   9   8     1150.12     1158.11     35.07 o 
  -6   9   8      581.76      541.80     25.58 o 
  -5   9   8       95.48       98.05     13.61 o 
  -4   9   8     1030.17     1030.77     28.59 o 
  -3   9   8      342.86      316.77     23.38 o 
  -2   9   8      360.55      346.13     22.26 o 
  -1   9   8      525.06      584.46     28.23 o 
   0   9   8       19.93       -2.64     10.80 o 
   1   9   8      112.97       71.68     20.38 o 
   2   9   8      289.14      364.59     45.70 o 
   3   9   8       30.40       24.47     25.44 o 
   4   9   8       40.58       45.46     28.31 o 
 -15  10   8      401.14      375.05     23.19 o 
 -14  10   8      271.73      273.73     20.64 o 
 -13  10   8      904.65      878.55     32.15 o 
 -12  10   8      153.70      163.44     20.04 o 
 -11  10   8      508.23      465.92     24.13 o 
 -10  10   8     1923.56     1870.65     92.78 o 
  -9  10   8      149.04      141.32     16.20 o 
  -8  10   8      803.63      822.93     30.82 o 
  -7  10   8     1383.79     1368.53     40.44 o 
  -6  10   8        4.83       -6.84      9.42 o 
  -5  10   8      570.69      549.52     26.55 o 
  -4  10   8      367.37      389.99     23.63 o 
  -3  10   8        0.76      -12.06     12.06 o 
  -2  10   8      352.02      418.02     33.17 o 
  -1  10   8      165.00      166.45     18.76 o 
   0  10   8        3.15      -11.02     11.02 o 
   1  10   8      115.30      121.53     24.30 o 
   2  10   8       26.24       27.82     26.05 o 
   3  10   8        0.84       -6.90     24.29 o 
 -14  11   8      797.48      821.53     34.22 o 
 -13  11   8      432.48      393.16     23.97 o 
 -12  11   8       78.14       46.05     12.61 o 
 -11  11   8     1248.57     1273.44     40.31 o 
 -10  11   8      607.57      591.68     31.31 o 
  -9  11   8      434.74      437.94     25.13 o 
  -8  11   8      234.40      237.56     20.07 o 
  -7  11   8      211.90      169.40     18.97 o 
  -6  11   8      181.48      182.38     18.72 o 
  -5  11   8      529.68      523.28     27.86 o 
  -4  11   8       38.07       39.22     18.18 o 
  -3  11   8       86.59       40.37     25.35 o 
  -2  11   8      165.82      194.44     26.85 o 
  -1  11   8       26.32       -1.52     16.89 o 
   0  11   8       15.46       28.68     24.16 o 
   1  11   8       83.94      115.94     39.17 o 
 -13  12   8       49.30       26.62     15.67 o 
 -12  12   8      453.84      477.40     27.37 o 
 -11  12   8      761.99      791.88     33.50 o 
 -10  12   8       23.17        1.94     11.24 o 
  -9  12   8      872.35      820.93     34.06 o 
  -8  12   8      307.66      313.50     26.78 o 
  -7  12   8        2.36       -7.10     10.74 o 
  -6  12   8      548.56      575.19     39.27 o 
  -5  12   8      255.89      245.56     30.37 o 
  -4  12   8       11.37       10.67     16.66 o 
  -3  12   8      153.21      203.80     29.62 o 
  -2  12   8        8.26        5.42     18.49 o 
  -1  12   8       21.96       34.07     20.41 o 
   0  12   8       16.13       14.89     26.60 o 
 -12  13   8      558.93      565.88     31.06 o 
 -11  13   8      182.06      164.48     20.13 o 
 -10  13   8      191.53      194.00     21.14 o 
  -9  13   8      438.64      469.51     28.81 o 
  -8  13   8       76.06       65.79     16.04 o 
  -7  13   8      106.74      124.93     18.51 o 
  -6  13   8      230.01      238.18     31.99 o 
  -5  13   8       14.32        8.26     18.94 o 
  -4  13   8       42.09       39.49     21.26 o 
  -3  13   8       78.73       94.06     25.93 o 
  -2  13   8        6.43      -17.91     17.91 o 
 -10  14   8      274.49      244.23     24.64 o 
  -9  14   8       77.12       56.82     17.79 o 
  -8  14   8       10.35        7.71     13.53 o 
  -7  14   8      196.61      264.94     54.89 o 
  -6  14   8       60.19       31.87     21.74 o 
  -5  14   8        6.72        2.50     19.22 o 
   2 -14   9       22.63       59.80     27.28 o 
   3 -14   9      105.55      125.71     26.91 o 
   4 -14   9      352.70      372.70     46.98 o 
   5 -14   9       10.01      -19.53     19.53 o 
   6 -14   9      514.51      508.53     51.87 o 
  -1 -13   9       11.01      -10.19     21.97 o 
   0 -13   9       27.36       27.29     19.62 o 
   1 -13   9      193.78      168.03     24.41 o 
   2 -13   9        3.99        0.06     14.89 o 
   3 -13   9      928.90      977.98     45.56 o 
   4 -13   9      448.24      464.09     46.10 o 
   5 -13   9      199.52      162.03     37.25 o 
   6 -13   9     1104.53     1203.93     50.62 o 
   7 -13   9      431.48      467.40     54.76 o 
   8 -13   9      624.02      528.04     33.92 o 
  -3 -12   9      224.19      204.29     39.48 o 
  -2 -12   9      112.94      101.70     27.52 o 
  -1 -12   9      175.62      169.14     24.22 o 
   0 -12   9     1029.16     1031.34     46.47 o 
   1 -12   9        5.95       -4.21     12.27 o 
   2 -12   9      996.76     1006.65     43.87 o 
   3 -12   9     1096.58     1179.03     47.19 o 
   4 -12   9       12.62       19.13     13.91 o 
   5 -12   9      734.21      763.04     31.33 o 
   6 -12   9      443.92      459.70     25.30 o 
   7 -12   9        3.82        0.84     10.45 o 
   8 -12   9     1025.59      991.46     42.97 o 
   9 -12   9      421.47      381.62     29.48 o 
  10 -12   9       20.24        3.42     18.73 o 
  -5 -11   9        7.27       30.02     28.07 o 
  -4 -11   9      240.63      274.45     29.06 o 
  -3 -11   9      249.02      227.01     27.03 o 
  -2 -11   9      169.44      147.70     27.00 o 
  -1 -11   9      287.93      278.89     61.93 o 
   0 -11   9      127.98      109.61     19.24 o 
   1 -11   9       58.60       42.40     14.48 o 
   2 -11   9      822.80      820.33     31.01 o 
   3 -11   9      365.22      360.40     44.39 o 
   4 -11   9      210.57      190.94     17.61 o 
   5 -11   9      806.88      852.43     45.83 o 
   6 -11   9       74.24       49.44     13.66 o 
   7 -11   9      408.06      380.83     22.95 o 
   8 -11   9     1507.55     1451.43     43.12 o 
   9 -11   9       66.74       83.84     17.01 o 
  10 -11   9      713.39      799.18     58.67 o 
  -6 -10   9        1.79       11.72     25.26 o 
  -5 -10   9      237.86      248.56     28.15 o 
  -4 -10   9      564.00      665.62     38.05 o 
  -3 -10   9       36.59       26.84     14.68 o 
  -2 -10   9      955.04      927.45     41.23 o 
  -1 -10   9      945.93     1003.78     42.38 o 
   0 -10   9        0.36      -10.17     10.17 o 
   1 -10   9     1883.35     1869.82     46.43 o 
   2 -10   9     2352.34     2396.41     54.07 o 
   3 -10   9        1.20       -1.00      7.96 o 
   4 -10   9     1052.86     1111.71     54.83 o 
   5 -10   9     1025.04      987.19     32.52 o 
   6 -10   9       16.27       23.80      9.87 o 
   7 -10   9     2540.93     2504.41    101.20 o 
   8 -10   9      511.44      441.99     23.96 o 
   9 -10   9      427.63      435.30     32.49 o 
  10 -10   9     1333.36     1337.34     48.41 o 
  11 -10   9      156.49      106.84     24.16 o 
  -7  -9   9      211.73      190.78     20.55 o 
  -6  -9   9       87.66      103.10     16.26 o 
  -5  -9   9      748.09      822.56     46.44 o 
  -4  -9   9      520.60      533.49     33.26 o 
  -3  -9   9      207.49      180.12     22.06 o 
  -2  -9   9     1610.87     1599.60    104.40 o 
  -1  -9   9      580.93      550.35     46.25 o 
   0  -9   9      524.25      507.63     22.90 o 
   1  -9   9     1664.63     1655.54     41.38 o 
   2  -9   9      438.13      439.14     21.71 o 
   3  -9   9      559.91      559.38     23.40 o 
   4  -9   9      866.02      844.95     28.68 o 
   5  -9   9       14.33       -0.50      8.39 o 
   6  -9   9     1297.64     1323.92     37.76 o 
   7  -9   9     2323.11     2222.31     51.55 o 
   8  -9   9       99.80       90.54     13.53 o 
   9  -9   9     1180.31     1182.81     37.31 o 
  10  -9   9      589.07      617.45     28.15 o 
  11  -9   9       90.81       50.07     15.73 o 
  -8  -8   9      147.98      167.49     17.49 o 
  -7  -8   9       49.28       40.90     10.05 o 
  -6  -8   9      278.80      276.49     16.05 o 
  -5  -8   9      655.05      732.03     22.38 o 
  -4  -8   9       38.51       33.32      8.14 o 
  -3  -8   9      915.66      960.93     68.36 o 
  -2  -8   9      668.40      671.65     32.08 o 
  -1  -8   9       80.20       86.57     11.77 o 
   0  -8   9     1116.88     1091.34     31.82 o 
   1  -8   9     2283.87     2208.37     40.68 o 
   2  -8   9        6.88        5.13      6.49 o 
   3  -8   9     3479.82     3619.52     67.11 o 
   4  -8   9     2575.57     2497.98     63.97 o 
   5  -8   9      612.93      621.49     33.20 o 
   6  -8   9     3981.42     3741.94     98.88 o 
   7  -8   9      313.44      267.40     18.01 o 
   8  -8   9     1505.01     1426.54     51.46 o 
   9  -8   9     1209.60     1247.51     37.26 o 
  10  -8   9       31.85       25.94     11.13 o 
  11  -8   9     1140.71     1227.45     80.09 o 
  -9  -7   9      311.46      338.31     24.88 o 
  -8  -7   9      226.59      217.74     15.74 o 
  -7  -7   9      142.87      118.41     12.18 o 
  -6  -7   9      836.64      870.94     24.29 o 
  -5  -7   9      247.84      236.06     13.39 o 
  -4  -7   9      333.28      324.55     14.40 o 
  -3  -7   9     2217.78     2266.99     37.39 o 
  -2  -7   9      347.34      319.41     21.02 o 
  -1  -7   9     1352.90     1319.30     29.15 o 
   0  -7   9     3780.19     3747.11     67.48 o 
   1  -7   9      153.88      163.96     11.07 o 
   2  -7   9     5416.21     5341.03     74.40 o 
   3  -7   9     2937.90     2819.58     55.31 o 
   4  -7   9      602.39      622.87     22.85 o 
   5  -7   9     1689.44     1675.05     42.40 o 
   6  -7   9      576.44      508.25     24.08 o 
   7  -7   9      271.82      239.49     16.66 o 
   8  -7   9     1949.24     1863.45     45.23 o 
   9  -7   9      625.21      578.48     31.94 o 
  10  -7   9      154.17      110.23     14.34 o 
  11  -7   9      952.90      967.94     34.15 o 
 -10  -6   9      219.40      205.51     18.35 o 
  -9  -6   9      294.73      303.23     22.94 o 
  -8  -6   9       29.67       15.54      8.14 o 
  -7  -6   9      476.55      543.40     19.84 o 
  -6  -6   9      308.69      339.62     15.44 o 
  -5  -6   9        5.59       -4.24      5.69 o 
  -4  -6   9     2176.30     2195.56     36.59 o 
  -3  -6   9     1772.31     1787.84     44.73 o 
  -2  -6   9       55.46       66.16      7.47 o 
  -1  -6   9     3445.36     3499.42     47.52 o 
   0  -6   9     1381.24     1395.32     25.37 o 
   1  -6   9     2286.20     2235.35     38.17 o 
   2  -6   9     3759.08     3751.87     56.41 o 
   3  -6   9      309.38      298.86     16.38 o 
   4  -6   9       20.83       19.59      7.33 o 
   5  -6   9     1393.29     1456.23     53.85 o 
   6  -6   9      313.12      266.57     17.37 o 
   7  -6   9     2036.09     1912.45     51.23 o 
   8  -6   9     1520.29     1551.65     40.25 o 
   9  -6   9      234.24      219.17     16.99 o 
  10  -6   9      991.58     1028.55     53.12 o 
  11  -6   9      719.99      691.36     29.39 o 
  12  -6   9       62.47       50.58     19.71 o 
 -11  -5   9       71.46       78.14     19.65 o 
 -10  -5   9      477.91      491.33     21.13 o 
  -9  -5   9       68.35       37.34      9.46 o 
  -8  -5   9       91.10       73.72      9.98 o 
  -7  -5   9     1782.64     1825.94     35.09 o 
  -6  -5   9      120.20      115.30     10.22 o 
  -5  -5   9     1467.77     1410.93     27.88 o 
  -4  -5   9     3876.67     3929.74     53.22 o 
  -3  -5   9      107.78       93.43      8.74 o 
  -2  -5   9     2850.40     2857.64     40.79 o 
  -1  -5   9     1422.78     1451.72     25.57 o 
   0  -5   9      910.66      902.90     19.08 o 
   1  -5   9     4739.63     4764.60     58.71 o 
   2  -5   9     3641.76     3695.74     56.59 o 
   3  -5   9       20.47       22.53      5.94 o 
   4  -5   9     3126.31     3102.96     49.81 o 
   5  -5   9      832.35      747.12     25.36 o 
   6  -5   9     1169.21     1161.55     28.25 o 
   7  -5   9     2888.26     2734.05     55.77 o 
   8  -5   9      387.08      396.35     20.11 o 
   9  -5   9      113.23      109.48     21.19 o 
  10  -5   9      987.32      943.51     32.27 o 
  11  -5   9       29.46       15.39     10.47 o 
 -12  -4   9        0.05       -9.65      9.65 o 
 -11  -4   9      255.62      261.44     16.92 o 
 -10  -4   9      518.23      528.49     21.04 o 
  -9  -4   9       10.96       -7.22      7.22 o 
  -8  -4   9     1909.91     1800.31     35.05 o 
  -7  -4   9     1443.83     1471.16     27.57 o 
  -6  -4   9      603.81      534.29     15.49 o 
  -5  -4   9     3955.15     3831.88     49.47 o 
  -4  -4   9      703.22      739.52     16.86 o 
  -3  -4   9     1491.66     1498.59     26.41 o 
  -2  -4   9     2249.20     2239.44     37.52 o 
  -1  -4   9        9.53        9.65      4.34 o 
   0  -4   9     3619.00     3668.64     42.75 o 
   1  -4   9     7180.60     7241.56     86.34 o 
   2  -4   9       39.51       43.36      6.42 o 
   3  -4   9     1154.72     1220.83     27.09 o 
   4  -4   9       52.55       51.01     10.88 o 
   5  -4   9       51.32       52.67      8.13 o 
   6  -4   9      860.15      865.18     27.28 o 
   7  -4   9     1964.36     1924.73     38.95 o 
   8  -4   9        3.09        3.07      6.19 o 
   9  -4   9      678.73      674.85     20.36 o 
  10  -4   9      126.31      142.25     14.40 o 
  11  -4   9       97.02       68.02     12.74 o 
 -12  -3   9      115.10      116.95     13.18 o 
 -11  -3   9      666.12      650.27     21.21 o 
 -10  -3   9       42.27       33.22      8.10 o 
  -9  -3   9      711.94      698.08     19.58 o 
  -8  -3   9     2288.39     2308.26     36.92 o 
  -7  -3   9       88.08       87.26      8.26 o 
  -6  -3   9      385.56      405.54     13.30 o 
  -5  -3   9     1373.47     1390.81     23.86 o 
  -4  -3   9      245.09      220.73     14.07 o 
  -3  -3   9     2294.53     2330.16     36.25 o 
  -2  -3   9     1723.71     1721.73     25.21 o 
  -1  -3   9      827.31      853.95     14.73 o 
   0  -3   9     9853.46     9713.65     88.23 o 
   1  -3   9     1962.16     1931.37     29.14 o 
   2  -3   9      755.46      751.68     19.90 o 
   3  -3   9     5636.58     5815.14    116.11 o 
   4  -3   9     3250.92     3278.03     51.70 o 
   5  -3   9     4378.95     4425.20     65.72 o 
   6  -3   9     5890.31     5744.42     71.44 o 
   7  -3   9        3.49       -2.62      5.81 o 
   8  -3   9      284.37      260.89     13.30 o 
   9  -3   9      745.82      749.27     27.96 o 
  10  -3   9        3.85        1.73      9.80 o 
  11  -3   9      562.23      629.62     37.47 o 
 -13  -2   9        6.13       -2.32      8.16 o 
 -12  -2   9      708.10      697.98     22.06 o 
 -11  -2   9      278.24      278.04     14.53 o 
 -10  -2   9      324.00      304.93     14.07 o 
  -9  -2   9     1499.10     1464.42     27.84 o 
  -8  -2   9     1101.63     1086.52     22.44 o 
  -7  -2   9     2257.46     2119.85     35.76 o 
  -6  -2   9     1014.48      969.59     22.31 o 
  -5  -2   9       40.82       46.63      5.57 o 
  -4  -2   9     2320.26     2278.71     40.27 o 
  -3  -2   9     8328.94     8282.55     91.83 o 
  -2  -2   9      785.17      811.56     16.86 o 
  -1  -2   9     3749.43     3752.59     39.55 o 
   0  -2   9    10603.04    10493.64     94.21 o 
   1  -2   9      392.16      368.65     13.30 o 
   2  -2   9     7724.92     8008.19    101.42 o 
   3  -2   9     3140.59     3076.54     48.51 o 
   4  -2   9       46.83       62.97      8.20 o 
   5  -2   9      965.55      939.85     21.31 o 
   6  -2   9      504.28      477.29     16.00 o 
   7  -2   9      167.38      155.08     12.80 o 
   8  -2   9      566.20      635.39     22.69 o 
   9  -2   9      236.97      199.63     18.21 o 
  10  -2   9      272.82      288.60     19.61 o 
  11  -2   9      433.71      434.34     98.03 o 
 -13  -1   9      356.96      354.87     18.96 o 
 -12  -1   9      426.86      452.75     17.56 o 
 -11  -1   9       50.37       31.06      7.59 o 
 -10  -1   9     1209.84     1216.39     25.87 o 
  -9  -1   9      915.81      884.35     20.49 o 
  -8  -1   9      109.76      104.46      8.41 o 
  -7  -1   9     1505.26     1452.73     24.82 o 
  -6  -1   9     1494.68     1509.42     24.46 o 
  -5  -1   9      351.13      312.61     12.18 o 
  -4  -1   9     3944.98     3836.64     64.04 o 
  -3  -1   9     2800.07     2892.01     39.79 o 
  -2  -1   9      164.38      180.97      7.26 o 
  -1  -1   9     5025.73     4911.66     57.20 o 
   0  -1   9     1216.03     1203.20     19.14 o 
   1  -1   9     3063.39     3066.79     46.67 o 
   2  -1   9     4583.34     4545.24     68.19 o 
   3  -1   9      430.17      414.38     15.14 o 
   4  -1   9      481.85      520.66     19.86 o 
   5  -1   9     1400.58     1338.89     30.02 o 
   6  -1   9       49.02       49.90      9.01 o 
   7  -1   9     1371.61     1425.74     33.74 o 
   8  -1   9     1163.61     1165.89     61.63 o 
   9  -1   9        2.95       -6.44      8.56 o 
  10  -1   9      385.89      362.14     21.83 o 
 -14   0   9       72.55       62.01     12.10 o 
 -13   0   9      604.15      627.60     21.88 o 
 -12   0   9       71.07       70.54      9.36 o 
 -11   0   9      604.86      583.51     17.89 o 
 -10   0   9     1876.58     1883.54     31.78 o 
  -9   0   9      381.96      363.42     13.26 o 
  -8   0   9     2996.45     2951.01     46.16 o 
  -7   0   9     2116.15     2022.11     35.12 o 
  -6   0   9      131.08      142.94      7.88 o 
  -5   0   9     4034.59     3802.10     62.91 o 
  -4   0   9     7896.48     8054.65     89.33 o 
  -3   0   9      447.25      448.11     13.61 o 
  -2   0   9     6508.02     6686.97     74.08 o 
  -1   0   9     4770.15     4912.80     63.11 o 
   0   0   9     1092.06     1041.90     18.88 o 
   1   0   9     4525.54     4700.09     64.99 o 
   2   0   9     2241.39     2114.55     32.32 o 
   3   0   9       13.92       10.72      4.80 o 
   4   0   9     3049.07     3030.28     49.83 o 
   5   0   9      312.56      334.15     15.63 o 
   6   0   9     1536.40     1552.24     42.88 o 
   7   0   9      862.93      897.61     39.24 o 
   8   0   9       82.33       63.21     14.26 o 
   9   0   9      168.84      198.78     17.10 o 
  10   0   9       84.27       90.18     19.73 o 
 -14   1   9      657.98      691.00     25.48 o 
 -13   1   9      750.18      748.87     25.41 o 
 -12   1   9      171.96      150.64     12.79 o 
 -11   1   9     1905.72     1942.21     35.04 o 
 -10   1   9     1269.31     1174.87     26.21 o 
  -9   1   9       54.09       55.88      7.45 o 
  -8   1   9     9013.38     8862.35    100.40 o 
  -7   1   9     1654.51     1684.93     28.23 o 
  -6   1   9      361.35      317.54     12.39 o 
  -5   1   9     7417.21     7433.33    105.35 o 
  -4   1   9      706.13      761.14     17.86 o 
  -3   1   9     3919.84     4002.17     54.95 o 
  -2   1   9     2433.09     2367.74     32.55 o 
  -1   1   9       59.52       33.61      7.30 o 
   0   1   9     2398.31     2359.51     31.14 o 
   1   1   9     3217.87     3175.47     57.10 o 
   2   1   9       34.08       32.02      6.37 o 
   3   1   9     1674.95     1658.64     37.90 o 
   4   1   9     1176.79     1124.11     31.35 o 
   5   1   9       49.20       23.94      7.73 o 
   6   1   9      979.42      932.08     39.68 o 
   7   1   9      258.85      284.79     21.38 o 
   8   1   9        3.09       -8.75      8.75 o 
   9   1   9      212.45      223.18     18.97 o 
  10   1   9       86.09       85.44     20.74 o 
 -14   2   9      763.14      804.87     31.65 o 
 -13   2   9      161.75      150.25     13.38 o 
 -12   2   9      650.82      623.72     21.56 o 
 -11   2   9     2202.33     2081.50     74.58 o 
 -10   2   9      234.85      219.44     12.95 o 
  -9   2   9     2571.52     2420.51     42.42 o 
  -8   2   9     9144.68     8863.29     99.71 o 
  -7   2   9       13.39       12.42      4.99 o 
  -6   2   9     3495.23     3511.62     50.35 o 
  -5   2   9     2874.41     2728.66     41.20 o 
  -4   2   9        6.99        8.78      5.24 o 
  -3   2   9     4581.78     4675.04     95.64 o 
  -2   2   9     3467.21     3532.56     45.43 o 
  -1   2   9      587.49      549.35     13.81 o 
   0   2   9     4526.23     4589.29     62.34 o 
   1   2   9      775.03      695.97     20.74 o 
   2   2   9      702.08      691.45     22.86 o 
   3   2   9     2060.71     1960.61     43.30 o 
   4   2   9       44.25       34.79      9.41 o 
   5   2   9      740.45      676.07     24.46 o 
   6   2   9      768.29      815.09     26.59 o 
   7   2   9       47.43       33.05     10.74 o 
   8   2   9      244.96      253.84     19.22 o 
   9   2   9       57.11       78.44     14.48 o 
 -15   3   9      794.14      874.38     28.29 o 
 -14   3   9      759.27      707.88     24.40 o 
 -13   3   9      200.27      168.20     12.97 o 
 -12   3   9     2014.44     1968.18     39.50 o 
 -11   3   9      834.26      834.68     23.52 o 
 -10   3   9      971.57      941.60     24.04 o 
  -9   3   9     5896.59     5926.90     81.74 o 
  -8   3   9      497.16      427.92     29.50 o 
  -7   3   9      175.28      166.67     13.27 o 
  -6   3   9     2528.18     2360.48     45.64 o 
  -5   3   9      348.13      333.06     15.17 o 
  -4   3   9     3720.07     3874.83     81.15 o 
  -3   3   9     4383.78     4495.99     54.88 o 
  -2   3   9        7.29        8.79      6.02 o 
  -1   3   9     1914.12     1932.09     26.90 o 
   0   3   9     1211.72     1219.07     22.43 o 
   1   3   9      315.85      348.94     23.75 o 
   2   3   9     1688.44     1588.49     37.60 o 
   3   3   9      819.85      768.66     34.49 o 
   4   3   9        9.83       -6.62      6.65 o 
   5   3   9     1184.26     1149.07     30.93 o 
   6   3   9       88.45       65.99     11.88 o 
   7   3   9       35.12       17.30     10.88 o 
   8   3   9      116.46       99.68     15.36 o 
 -15   4   9      978.82     1065.78     52.81 o 
 -14   4   9       11.82       -0.42      9.78 o 
 -13   4   9     1303.13     1266.15     30.93 o 
 -12   4   9      865.28      943.76     25.48 o 
 -11   4   9       67.69       55.15      8.82 o 
 -10   4   9     1998.16     2022.58     37.92 o 
  -9   4   9     5027.22     4784.78     79.22 o 
  -8   4   9      297.69      289.41     16.01 o 
  -7   4   9     2050.95     2068.26     42.54 o 
  -6   4   9     2863.02     2821.93     52.30 o 
  -5   4   9      420.58      410.71     17.38 o 
  -4   4   9     3110.51     3261.61     50.63 o 
  -3   4   9      865.04      799.41     20.71 o 
  -2   4   9      501.94      537.59     16.92 o 
  -1   4   9      740.96      767.57     17.54 o 
   0   4   9        3.33       -0.81      4.41 o 
   1   4   9      300.48      285.99     21.56 o 
   2   4   9     1923.45     1889.04     37.04 o 
   3   4   9       52.34       47.96      9.15 o 
   4   4   9      400.56      419.57     19.48 o 
   5   4   9      348.60      325.70     18.62 o 
   6   4   9        5.78       -8.81      8.81 o 
   7   4   9      124.20      159.12     19.56 o 
   8   4   9      193.27      220.22     19.86 o 
 -15   5   9      241.80      236.61     15.75 o 
 -14   5   9      391.78      366.60     19.97 o 
 -13   5   9     1329.08     1357.28     36.81 o 
 -12   5   9      117.19      106.57     10.74 o 
 -11   5   9     1248.10     1178.89     32.51 o 
 -10   5   9     3836.45     3706.47     65.98 o 
  -9   5   9      775.49      741.22     24.33 o 
  -8   5   9     2393.93     2374.09     56.32 o 
  -7   5   9      550.25      531.37     26.96 o 
  -6   5   9       45.85       29.21      6.70 o 
  -5   5   9     2529.20     2519.09     57.23 o 
  -4   5   9     2630.78     2662.01     52.05 o 
  -3   5   9      266.34      233.29     12.60 o 
  -2   5   9     1920.40     1929.73     36.47 o 
  -1   5   9      327.89      328.45     17.17 o 
   0   5   9      537.97      449.81     39.05 o 
   1   5   9     1027.42     1041.30     30.40 o 
   2   5   9      680.73      647.61     42.51 o 
   3   5   9       27.70        7.72      7.72 o 
   4   5   9      599.99      628.60     23.98 o 
   5   5   9      174.01      159.48     15.33 o 
   6   5   9       87.17       74.93     13.12 o 
   7   5   9      204.69      248.30     20.43 o 
 -15   6   9       65.93       33.39     11.09 o 
 -14   6   9     1815.02     1846.90     45.66 o 
 -13   6   9      868.77      789.44     26.87 o 
 -12   6   9      248.81      256.60     15.86 o 
 -11   6   9     2317.81     2353.40     49.10 o 
 -10   6   9     1474.39     1453.52     35.77 o 
  -9   6   9      402.02      426.24     17.52 o 
  -8   6   9     2107.71     2086.65     39.41 o 
  -7   6   9      936.60      886.91     35.12 o 
  -6   6   9     1032.42     1002.84     30.49 o 
  -5   6   9     2566.75     2600.48     46.26 o 
  -4   6   9      132.95      133.27     13.88 o 
  -3   6   9      151.57      151.29     16.25 o 
  -2   6   9      274.96      281.67     15.01 o 
  -1   6   9       99.71       93.00     15.81 o 
   0   6   9      512.00      445.81     37.31 o 
   1   6   9      629.89      573.63     45.76 o 
   2   6   9        4.75       -9.64     15.01 o 
   3   6   9      138.83      117.89     18.31 o 
   4   6   9      243.64      236.51     26.01 o 
   5   6   9       44.50       54.43     18.22 o 
   6   6   9       50.31       63.11     20.00 o 
 -15   7   9      432.07      431.89     25.14 o 
 -14   7   9     1593.00     1554.29     47.00 o 
 -13   7   9      187.85      203.32     25.24 o 
 -12   7   9      533.78      525.41     20.07 o 
 -11   7   9     1349.94     1384.31     32.30 o 
 -10   7   9      133.25      127.31     11.55 o 
  -9   7   9     2953.84     2988.96     52.77 o 
  -8   7   9      451.69      413.66     25.54 o 
  -7   7   9        0.76       -6.13      6.13 o 
  -6   7   9     2167.80     2127.53     40.55 o 
  -5   7   9     1179.89     1171.23     28.40 o 
  -4   7   9      269.37      260.13     14.38 o 
  -3   7   9     2104.36     2123.55     41.46 o 
  -2   7   9        5.68       -7.58      7.58 o 
  -1   7   9      733.28      725.61     28.82 o 
   0   7   9      509.52      544.78     31.98 o 
   1   7   9      333.01      318.27     38.56 o 
   2   7   9      364.20      434.82     45.15 o 
   3   7   9      205.48      277.21     42.22 o 
   4   7   9        0.37      -21.17     21.17 o 
   5   7   9       89.00       99.40     35.45 o 
 -15   8   9     1046.76     1021.57     34.10 o 
 -14   8   9      272.02      266.93     19.13 o 
 -13   8   9      147.83      147.02     15.05 o 
 -12   8   9      772.75      754.83     28.33 o 
 -11   8   9      283.28      251.09     26.92 o 
 -10   8   9      928.50      881.31     30.28 o 
  -9   8   9     3168.34     3030.49     52.94 o 
  -8   8   9       12.43        2.89      7.19 o 
  -7   8   9      246.94      265.31     19.36 o 
  -6   8   9     2636.08     2583.72     47.29 o 
  -5   8   9       83.18       64.68      9.85 o 
  -4   8   9      889.91      911.85     26.52 o 
  -3   8   9      928.63      928.93     36.22 o 
  -2   8   9       13.74        7.56      9.22 o 
  -1   8   9      840.68      888.03     33.39 o 
   0   8   9      263.15      297.92     26.93 o 
   1   8   9       40.83       24.10     21.23 o 
   2   8   9      163.02      141.26     34.60 o 
   3   8   9       14.21      -13.85     18.55 o 
   4   8   9       27.93        8.85     21.91 o 
 -15   9   9      749.53      743.48     30.27 o 
 -14   9   9        4.82       -4.00     10.01 o 
 -13   9   9      778.07      780.14     29.96 o 
 -12   9   9      434.41      423.02     23.00 o 
 -11   9   9       78.38       80.45     22.46 o 
 -10   9   9     1398.26     1390.29     40.16 o 
  -9   9   9      889.87      826.09     38.47 o 
  -8   9   9       21.81       18.69      9.72 o 
  -7   9   9     1305.92     1283.61     38.22 o 
  -6   9   9      710.89      638.53     32.12 o 
  -5   9   9      292.61      290.08     18.84 o 
  -4   9   9     1257.08     1288.49     33.02 o 
  -3   9   9       86.80       86.65     13.86 o 
  -2   9   9      172.60      170.23     18.05 o 
  -1   9   9      188.94      224.53     20.00 o 
   0   9   9        1.39      -14.10     17.91 o 
   1   9   9      212.42      206.97     37.34 o 
   2   9   9       97.99      154.56     36.06 o 
   3   9   9        4.06      -10.86     21.05 o 
 -14  10   9      418.47      384.06     29.08 o 
 -13  10   9      582.05      632.15     33.84 o 
 -12  10   9       91.05       95.18     14.64 o 
 -11  10   9      643.04      681.69     28.91 o 
 -10  10   9     2170.62     2038.53     51.68 o 
  -9  10   9       14.30        3.03     10.12 o 
  -8  10   9      457.80      477.75     25.48 o 
  -7  10   9     1262.29     1209.10     38.54 o 
  -6  10   9       16.91        8.07     10.66 o 
  -5  10   9      647.81      649.47     30.98 o 
  -4  10   9      257.24      312.30     29.57 o 
  -3  10   9       37.63       21.24     24.25 o 
  -2  10   9      147.91      137.88     18.02 o 
  -1  10   9       18.25       14.06     16.62 o 
   0  10   9       19.81       -7.52     15.70 o 
   1  10   9      183.31      298.14     43.87 o 
   2  10   9        2.31        9.15     25.87 o 
 -14  11   9      774.94      760.99     42.03 o 
 -13  11   9      424.33      412.35     32.08 o 
 -12  11   9      112.19       91.44     15.24 o 
 -11  11   9     1084.58     1034.99     58.99 o 
 -10  11   9      271.35      231.65     20.76 o 
  -9  11   9      526.00      506.31     28.68 o 
  -8  11   9      225.11      256.58     21.66 o 
  -7  11   9      269.92      242.29     26.83 o 
  -6  11   9      283.97      281.94     22.61 o 
  -5  11   9      412.14      397.21     26.50 o 
  -4  11   9       18.10       11.11     15.69 o 
  -3  11   9       72.44       60.88     20.29 o 
  -2  11   9       94.91       81.71     21.22 o 
  -1  11   9        1.27       -9.64     21.91 o 
   0  11   9       91.39      112.52     38.38 o 
 -13  12   9       14.93       -4.12     11.85 o 
 -12  12   9      422.72      443.66     27.14 o 
 -11  12   9      505.50      479.09     28.18 o 
 -10  12   9       46.01       19.67     13.02 o 
  -9  12   9      749.22      773.02     38.93 o 
  -8  12   9      282.68      285.44     23.73 o 
  -7  12   9       17.99       25.63     17.70 o 
  -6  12   9      289.80      320.30     25.00 o 
  -5  12   9       65.95       57.76     21.51 o 
  -4  12   9       49.50       43.90     28.34 o 
  -3  12   9       54.03       35.13     20.77 o 
  -2  12   9        1.28       -5.17     17.39 o 
  -1  12   9        7.43       50.10     31.18 o 
 -11  13   9       49.91       37.07     14.55 o 
 -10  13   9      423.82      394.19     27.64 o 
  -9  13   9      227.57      224.59     39.26 o 
  -8  13   9      129.01      128.22     31.67 o 
  -7  13   9      195.05      193.16     22.11 o 
  -6  13   9       75.93       69.20     22.71 o 
  -5  13   9        0.02      -15.02     16.98 o 
  -4  13   9       41.38       41.11     22.51 o 
  -3  13   9       99.49      142.53     28.84 o 
  -8  14   9       26.46       14.51     14.71 o 
  -7  14   9      139.09      136.04     28.25 o 
   0 -13  10      132.38       71.94     27.46 o 
   1 -13  10      174.86      171.80     23.70 o 
   2 -13  10       55.12       43.91     17.29 o 
   3 -13  10      631.26      690.00     58.21 o 
   4 -13  10      215.42      225.83     27.71 o 
   5 -13  10      331.06      314.91     31.76 o 
   6 -13  10      805.02      835.58     45.67 o 
   7 -13  10       70.26       66.40     18.10 o 
  -3 -12  10      278.11      292.58     44.67 o 
  -2 -12  10       12.21      -13.18     21.54 o 
  -1 -12  10      349.17      367.14     67.24 o 
   0 -12  10      452.56      496.19     33.75 o 
   1 -12  10       12.67       11.33     13.93 o 
   2 -12  10      913.40      988.27     44.97 o 
   3 -12  10     1229.44     1355.16     61.29 o 
   4 -12  10       33.73       23.51     15.12 o 
   5 -12  10      641.34      643.44     29.93 o 
   6 -12  10      546.17      558.39     28.26 o 
   7 -12  10       33.36       17.52     13.91 o 
   8 -12  10     1281.89     1182.27     48.09 o 
   9 -12  10      205.25      216.62     32.58 o 
  -4 -11  10      209.83      255.61     43.14 o 
  -3 -11  10       86.32      100.54     21.31 o 
  -2 -11  10       49.09       44.62     18.15 o 
  -1 -11  10      727.28      742.79     39.60 o 
   0 -11  10      343.68      312.33     27.33 o 
   1 -11  10      643.77      607.30     34.07 o 
   2 -11  10     1152.11     1163.29     55.98 o 
   3 -11  10       31.23       28.99     14.40 o 
   4 -11  10      347.87      366.29     22.42 o 
   5 -11  10      487.68      512.25     26.04 o 
   6 -11  10       54.92       45.38     12.55 o 
   7 -11  10      635.77      690.00     30.13 o 
   8 -11  10      568.41      556.61     33.59 o 
   9 -11  10        5.15       13.06     13.85 o 
  -6 -10  10        4.75        2.14     25.02 o 
  -5 -10  10      147.39      129.36     23.24 o 
  -4 -10  10      361.49      406.93     32.71 o 
  -3 -10  10        9.17      -12.26     12.26 o 
  -2 -10  10      836.20      881.80     41.44 o 
  -1 -10  10      532.10      513.37     31.40 o 
   0 -10  10       90.86       87.48     16.59 o 
   1 -10  10      761.74      827.83     30.71 o 
   2 -10  10      404.31      374.88     27.15 o 
   3 -10  10        4.79       -5.07      8.85 o 
   4 -10  10      956.63      956.09     53.32 o 
   5 -10  10      440.04      393.43     22.45 o 
   6 -10  10      368.22      371.20     22.33 o 
   7 -10  10     1597.21     1547.07     49.04 o 
   8 -10  10      272.21      299.30     22.87 o 
   9 -10  10      342.89      344.59     27.22 o 
  10 -10  10     1308.07     1232.33     61.81 o 
  -7  -9  10      352.46      253.29     44.48 o 
  -6  -9  10      184.21      150.75     24.16 o 
  -5  -9  10      275.28      284.80     30.17 o 
  -4  -9  10       42.34       30.01     14.73 o 
  -3  -9  10      704.29      697.77     36.43 o 
  -2  -9  10     1318.52     1331.32     48.82 o 
  -1  -9  10       58.73       18.60     14.89 o 
   0  -9  10      548.83      598.68     42.03 o 
   1  -9  10     1804.10     1765.61     54.94 o 
   2  -9  10        0.74       -3.29     15.62 o 
   3  -9  10     2436.44     2388.53     53.15 o 
   4  -9  10      991.14      937.74     31.36 o 
   5  -9  10        0.37       -5.24      7.82 o 
   6  -9  10     1671.04     1736.86     48.46 o 
   7  -9  10     1675.97     1603.74     44.76 o 
   8  -9  10      309.42      292.66     20.62 o 
   9  -9  10     1032.43     1036.91     36.08 o 
  10  -9  10      176.63      133.76     20.08 o 
  -8  -8  10       78.81       85.50     14.65 o 
  -7  -8  10       52.13       50.09     12.29 o 
  -6  -8  10      271.83      258.77     16.16 o 
  -5  -8  10      243.73      258.54     15.12 o 
  -4  -8  10      108.15       95.35     13.81 o 
  -3  -8  10     1123.64     1208.22     45.86 o 
  -2  -8  10     1355.00     1330.67     53.97 o 
  -1  -8  10        5.76       11.55      8.45 o 
   0  -8  10     1835.35     1991.63     46.02 o 
   1  -8  10      511.25      504.17     22.19 o 
   2  -8  10      669.47      658.33     36.29 o 
   3  -8  10     3587.44     3483.30     72.57 o 
   4  -8  10      995.63      871.88     29.31 o 
   5  -8  10     1533.84     1533.70     40.37 o 
   6  -8  10     3045.20     3017.83     68.54 o 
   7  -8  10        3.53       -5.99      8.92 o 
   8  -8  10     1026.89      999.84     33.87 o 
   9  -8  10      882.72      891.19     43.11 o 
  10  -8  10       19.28       27.93     13.76 o 
  11  -8  10      770.60      647.95     43.93 o 
  -9  -7  10      253.41      304.08     20.90 o 
  -8  -7  10      386.82      346.42     18.52 o 
  -7  -7  10      247.35      230.81     15.44 o 
  -6  -7  10      464.40      492.03     19.15 o 
  -5  -7  10        9.88        9.70      6.92 o 
  -4  -7  10      664.68      677.17     20.18 o 
  -3  -7  10     1390.43     1452.36     32.50 o 
  -2  -7  10      136.63      141.15     12.48 o 
  -1  -7  10     1121.48     1171.15     28.14 o 
   0  -7  10     1907.45     1960.36     44.31 o 
   1  -7  10       48.81       60.93      8.63 o 
   2  -7  10     4879.08     4849.78     82.59 o 
   3  -7  10     5029.73     4754.44     81.81 o 
   4  -7  10       31.36       16.03      7.95 o 
   5  -7  10     2871.61     2758.69     56.94 o 
   6  -7  10     1037.38      999.73     31.70 o 
   7  -7  10      720.50      703.88     26.99 o 
   8  -7  10     1253.04     1324.09     38.69 o 
   9  -7  10      412.32      384.03     40.37 o 
  10  -7  10      252.35      205.55     18.42 o 
  11  -7  10     1088.72     1127.07     56.26 o 
 -10  -6  10      387.07      376.89     22.62 o 
  -9  -6  10      169.14      147.91     13.96 o 
  -8  -6  10        4.58       -4.62      7.84 o 
  -7  -6  10     1034.72     1056.91     27.08 o 
  -6  -6  10       54.28       26.82      7.80 o 
  -5  -6  10       20.04       21.10      6.82 o 
  -4  -6  10     1372.49     1369.08     28.00 o 
  -3  -6  10     1348.23     1309.57     26.56 o 
  -2  -6  10      479.40      498.81     16.27 o 
  -1  -6  10     4274.33     4454.63     66.23 o 
   0  -6  10      538.18      527.77     17.89 o 
   1  -6  10     3172.94     3135.25     68.94 o 
   2  -6  10     3521.24     3429.30     54.25 o 
   3  -6  10       26.15       20.54      7.86 o 
   4  -6  10     1421.48     1425.03     36.33 o 
   5  -6  10     1091.80     1117.75     32.27 o 
   6  -6  10        0.25        3.02      7.85 o 
   7  -6  10     1699.46     1740.64     43.62 o 
   8  -6  10     1106.45     1107.85     36.75 o 
   9  -6  10       25.78       29.85     11.73 o 
  10  -6  10      622.43      609.79     27.38 o 
  11  -6  10      257.84      182.99     26.42 o 
 -11  -5  10      148.72      122.66     15.88 o 
 -10  -5  10      309.22      337.16     21.58 o 
  -9  -5  10       30.16       30.51      9.47 o 
  -8  -5  10       14.00       11.85      8.06 o 
  -7  -5  10     1334.60     1414.39     30.81 o 
  -6  -5  10       38.17       33.45      7.45 o 
  -5  -5  10     1530.50     1486.76     29.25 o 
  -4  -5  10     2099.52     2015.87     49.29 o 
  -3  -5  10      425.24      400.13     15.88 o 
  -2  -5  10     4306.29     4291.15     60.60 o 
  -1  -5  10      727.17      758.73     28.20 o 
   0  -5  10     1367.50     1321.37     24.78 o 
   1  -5  10     4020.70     4064.19     70.99 o 
   2  -5  10     1221.22     1174.05     35.28 o 
   3  -5  10      777.53      798.24     22.07 o 
   4  -5  10     4748.67     4628.16     68.54 o 
   5  -5  10     1525.14     1520.45     33.89 o 
   6  -5  10      844.86      850.80     35.85 o 
   7  -5  10     1878.31     1806.56     44.06 o 
   8  -5  10      337.89      326.23     19.81 o 
   9  -5  10      531.30      534.04     24.81 o 
  10  -5  10      744.28      751.38     30.06 o 
  11  -5  10       20.84       16.47     17.02 o 
 -11  -4  10      386.82      423.78     20.22 o 
 -10  -4  10      370.19      357.24     18.13 o 
  -9  -4  10       68.48       43.49      9.53 o 
  -8  -4  10     3149.47     3185.18     51.40 o 
  -7  -4  10      547.85      546.37     17.37 o 
  -6  -4  10     1433.87     1432.05     26.60 o 
  -5  -4  10     2685.39     2628.03     37.57 o 
  -4  -4  10       62.43       62.07      7.59 o 
  -3  -4  10     2812.71     2680.75     39.58 o 
  -2  -4  10     4255.37     4320.25     55.68 o 
  -1  -4  10        5.38        1.51      4.46 o 
   0  -4  10     4036.94     4064.17     52.49 o 
   1  -4  10     3122.26     3172.20     58.65 o 
   2  -4  10      175.00      158.07     10.62 o 
   3  -4  10     2862.31     2865.02     47.71 o 
   4  -4  10     4883.01     4794.58     70.22 o 
   5  -4  10      191.78      222.72     13.47 o 
   6  -4  10     2379.89     2405.64     45.11 o 
   7  -4  10      410.90      429.66     19.08 o 
   8  -4  10       23.82       11.32      8.08 o 
   9  -4  10      449.21      462.63     22.17 o 
  10  -4  10      138.51      145.03     15.19 o 
  11  -4  10      136.34      134.67     17.97 o 
 -12  -3  10      208.26      205.25     15.81 o 
 -11  -3  10      402.86      405.88     17.65 o 
 -10  -3  10       13.41        3.48      7.10 o 
  -9  -3  10      384.99      385.72     15.70 o 
  -8  -3  10     2978.17     2897.56     42.77 o 
  -7  -3  10      134.27      145.52     12.66 o 
  -6  -3  10      837.65      863.94     19.51 o 
  -5  -3  10      974.78      944.44     21.31 o 
  -4  -3  10      599.22      561.92     15.85 o 
  -3  -3  10     6252.38     5998.60     71.97 o 
  -2  -3  10     1857.04     1783.05     26.63 o 
  -1  -3  10     1296.54     1239.78     19.03 o 
   0  -3  10     3877.09     3666.04     48.02 o 
   1  -3  10     1483.99     1414.60     28.82 o 
   2  -3  10     1148.33     1074.68     25.06 o 
   3  -3  10     6584.90     6361.61     86.40 o 
   4  -3  10      100.62       97.93     17.54 o 
   5  -3  10      493.07      499.15     18.61 o 
   6  -3  10      588.03      545.99     20.27 o 
   7  -3  10        5.05       -6.04      6.04 o 
   8  -3  10      583.96      601.06     19.91 o 
   9  -3  10      277.36      270.25     15.28 o 
  10  -3  10        5.59       -4.07      8.82 o 
 -13  -2  10       13.64       19.05      9.45 o 
 -12  -2  10      695.75      739.85     22.67 o 
 -11  -2  10      178.36      201.63     13.18 o 
 -10  -2  10      738.26      659.81     19.57 o 
  -9  -2  10     1353.08     1446.57     28.14 o 
  -8  -2  10      461.19      464.98     15.40 o 
  -7  -2  10     1940.97     1903.10     30.76 o 
  -6  -2  10     1595.10     1595.00     26.64 o 
  -5  -2  10       85.25       66.90      7.33 o 
  -4  -2  10     3828.83     3698.51     49.12 o 
  -3  -2  10     3809.25     3796.67     49.35 o 
  -2  -2  10      146.28      166.28      8.64 o 
  -1  -2  10     2329.35     2270.87     28.01 o 
   0  -2  10     3447.32     3231.17     49.55 o 
   1  -2  10      210.74      189.57     10.81 o 
   2  -2  10     3788.09     3777.28     57.06 o 
   3  -2  10     3146.47     3101.81     50.37 o 
   4  -2  10       25.54       13.83      7.43 o 
   5  -2  10     2678.72     2593.17     46.62 o 
   6  -2  10      485.67      486.53     17.06 o 
   7  -2  10      403.54      363.04     15.54 o 
   8  -2  10      788.66      744.12     25.83 o 
   9  -2  10       35.81       14.07     12.80 o 
  10  -2  10      226.84      282.46     27.52 o 
 -13  -1  10      634.66      607.83     28.61 o 
 -12  -1  10      327.39      314.19     15.76 o 
 -11  -1  10      187.61      171.15     13.06 o 
 -10  -1  10      783.67      743.65     19.97 o 
  -9  -1  10     1131.09     1146.29     23.91 o 
  -8  -1  10      256.02      266.41     12.05 o 
  -7  -1  10     2688.65     2758.78     38.31 o 
  -6  -1  10      298.04      299.91     14.36 o 
  -5  -1  10      744.73      722.39     17.41 o 
  -4  -1  10     4124.89     3935.77     50.88 o 
  -3  -1  10     2881.58     2783.18     38.70 o 
  -2  -1  10     1218.37     1102.50     40.23 o 
  -1  -1  10     3792.58     3732.13     61.48 o 
   0  -1  10       81.99       82.72      7.81 o 
   1  -1  10     1605.82     1667.21     31.83 o 
   2  -1  10     5222.14     5035.64     71.04 o 
   3  -1  10       48.70       46.86      7.73 o 
   4  -1  10     1012.01      998.49     22.43 o 
   5  -1  10      507.32      482.91     17.42 o 
   6  -1  10       99.67       91.61     11.46 o 
   7  -1  10      639.82      668.21     23.81 o 
   8  -1  10      831.16      858.44     32.65 o 
   9  -1  10       20.75       14.23     10.79 o 
  10  -1  10      535.70      588.59     36.21 o 
 -13   0  10      534.42      545.41     23.39 o 
 -12   0  10        7.65       -7.72      7.72 o 
 -11   0  10      486.96      445.80     17.96 o 
 -10   0  10     1110.79     1158.94     24.31 o 
  -9   0  10      281.62      288.19     12.51 o 
  -8   0  10     4070.72     4134.03     51.76 o 
  -7   0  10     1430.83     1504.76     41.70 o 
  -6   0  10      856.44      834.72     19.22 o 
  -5   0  10     2860.38     2932.82     45.50 o 
  -4   0  10     7025.18     7041.46     89.77 o 
  -3   0  10      284.33      307.84     12.17 o 
  -2   0  10     4521.41     4697.79     63.96 o 
  -1   0  10      192.51      178.05      8.60 o 
   0   0  10      905.54      899.37     36.32 o 
   1   0  10     2049.83     2109.12     73.08 o 
   2   0  10     1413.78     1394.11     29.47 o 
   3   0  10      547.07      491.84     15.52 o 
   4   0  10     1348.39     1347.09     26.99 o 
   5   0  10      631.49      588.39     20.96 o 
   6   0  10      349.34      332.69     17.54 o 
   7   0  10     1098.59     1133.98     37.15 o 
   8   0  10       54.73       48.82     18.13 o 
   9   0  10       94.98       81.30     13.65 o 
 -14   1  10      738.88      787.15     44.50 o 
 -13   1  10      564.82      568.09     23.34 o 
 -12   1  10      169.39      148.08     13.19 o 
 -11   1  10     1306.65     1265.24     31.43 o 
 -10   1  10      307.68      324.55     16.07 o 
  -9   1  10      477.22      439.05     24.50 o 
  -8   1  10     6733.23     6698.03     80.41 o 
  -7   1  10      474.43      530.79     28.59 o 
  -6   1  10     1081.11     1157.39     24.68 o 
  -5   1  10     4143.49     4105.59     59.94 o 
  -4   1  10        7.97        5.19      6.95 o 
  -3   1  10     1763.27     1751.17     31.05 o 
  -2   1  10     1536.38     1467.23     39.62 o 
  -1   1  10       11.87        6.78      3.82 o 
   0   1  10     2634.82     2632.58     61.92 o 
   1   1  10     2447.58     2475.04     56.59 o 
   2   1  10       10.18       -2.12      5.44 o 
   3   1  10     1676.66     1791.81     34.97 o 
   4   1  10     1074.16     1037.42     34.00 o 
   5   1  10      289.94      242.38     22.50 o 
   6   1  10      721.07      692.40     24.83 o 
   7   1  10       62.92       52.20     11.75 o 
   8   1  10       58.79       57.37     13.06 o 
   9   1  10      147.91      174.65     17.82 o 
 -14   2  10      986.23     1027.69     30.71 o 
 -13   2  10       68.50       49.04     13.89 o 
 -12   2  10      598.77      590.80     21.86 o 
 -11   2  10      673.69      703.77     26.95 o 
 -10   2  10        0.39       -0.95      6.66 o 
  -9   2  10     4587.69     4563.90     68.34 o 
  -8   2  10     5148.93     4992.11     82.64 o 
  -7   2  10       19.48       11.77      6.59 o 
  -6   2  10     1727.93     1663.49     50.94 o 
  -5   2  10     1011.12     1044.87     35.41 o 
  -4   2  10      946.67      953.86     21.37 o 
  -3   2  10     6859.35     6975.22     88.86 o 
  -2   2  10      635.16      596.24     19.79 o 
  -1   2  10     1851.24     1901.92     29.05 o 
   0   2  10     2390.62     2376.63     45.58 o 
   1   2  10      431.96      426.08     15.40 o 
   2   2  10     3319.31     3193.44     50.85 o 
   3   2  10      588.32      725.22     41.04 o 
   4   2  10       71.19       39.20     11.31 o 
   5   2  10      181.47      189.36     14.79 o 
   6   2  10      236.84      228.39     17.15 o 
   7   2  10       22.36        1.55     10.09 o 
   8   2  10      132.80      145.01     17.06 o 
 -14   3  10      363.97      347.81     19.96 o 
 -13   3  10      146.69      152.81     13.58 o 
 -12   3  10      919.61      944.48     26.84 o 
 -11   3  10      234.38      238.37     14.38 o 
 -10   3  10     1411.08     1343.78     32.60 o 
  -9   3  10     6070.98     5930.64     95.73 o 
  -8   3  10        2.35      -12.18     12.18 o 
  -7   3  10      366.24      317.91     16.29 o 
  -6   3  10     3184.93     3121.73     69.40 o 
  -5   3  10       15.30       17.18      9.07 o 
  -4   3  10     6102.12     5974.46     93.48 o 
  -3   3  10     4953.07     5006.11    132.18 o 
  -2   3  10       11.46       10.00      4.65 o 
  -1   3  10     2955.85     3082.23     42.48 o 
   0   3  10      529.84      576.32     17.47 o 
   1   3  10      395.97      407.46     15.90 o 
   2   3  10     2435.65     2418.41     53.69 o 
   3   3  10      349.77      359.61     17.09 o 
   4   3  10      285.71      251.73     15.95 o 
   5   3  10      651.86      682.22     52.67 o 
   6   3  10       64.69       50.36     18.63 o 
   7   3  10       59.55       30.44     11.89 o 
   8   3  10      162.81      191.66     18.84 o 
 -15   4  10      785.90      832.42     40.22 o 
 -14   4  10        0.71       -3.96      8.37 o 
 -13   4  10     1211.56     1194.55     30.94 o 
 -12   4  10      535.51      528.37     20.12 o 
 -11   4  10      290.51      220.19     15.37 o 
 -10   4  10     2492.54     2461.17     50.82 o 
  -9   4  10     2672.27     2516.34     52.60 o 
  -8   4  10     1178.62     1168.01     31.54 o 
  -7   4  10     1271.62     1349.82     33.65 o 
  -6   4  10     1363.97     1294.84     32.81 o 
  -5   4  10      866.56      885.84     24.51 o 
  -4   4  10     4166.46     3950.72    150.21 o 
  -3   4  10      423.89      402.66     15.58 o 
  -2   4  10      604.20      604.10     23.67 o 
  -1   4  10     1368.11     1392.19     36.68 o 
   0   4  10       12.28       -4.27     13.42 o 
   1   4  10     2136.48     2078.89     45.51 o 
   2   4  10      561.55      613.04     26.91 o 
   3   4  10        0.01       -6.59      6.59 o 
   4   4  10      171.42      213.48     15.98 o 
   5   4  10      142.02      142.92     14.71 o 
   6   4  10        0.30       -9.40      9.40 o 
   7   4  10       93.78      104.00     24.48 o 
 -15   5  10      207.22      218.50     16.45 o 
 -14   5  10      499.57      522.72     21.68 o 
 -13   5  10     1011.87     1029.60     48.77 o 
 -12   5  10        2.50       -1.67      8.16 o 
 -11   5  10      858.49      864.88     27.76 o 
 -10   5  10     1626.13     1660.15     65.20 o 
  -9   5  10       10.63       -5.26      7.57 o 
  -8   5  10     2523.35     2512.47     50.83 o 
  -7   5  10     1928.38     1961.03     38.06 o 
  -6   5  10       88.99       88.05      9.70 o 
  -5   5  10     2721.74     2601.63     57.75 o 
  -4   5  10      794.40      803.95     22.69 o 
  -3   5  10      654.38      626.90     19.77 o 
  -2   5  10     1528.75     1519.65     32.32 o 
  -1   5  10       91.79       78.80     14.15 o 
   0   5  10      115.80       85.67     22.21 o 
   1   5  10     1774.40     1923.48     85.67 o 
   2   5  10       15.48       12.49     11.54 o 
   3   5  10       64.84       82.49     16.82 o 
   4   5  10      288.58      286.34     21.43 o 
   5   5  10       91.78      108.39     21.60 o 
   6   5  10       84.93       60.05     15.76 o 
 -15   6  10      175.99      198.70     17.44 o 
 -14   6  10     1144.74     1200.04     58.88 o 
 -13   6  10      454.79      432.50     21.90 o 
 -12   6  10      153.89      133.85     13.52 o 
 -11   6  10     2050.41     1994.29     45.45 o 
 -10   6  10      591.24      536.82     23.65 o 
  -9   6  10     3336.56     3282.30     86.58 o 
  -8   6  10     1590.38     1657.96     35.22 o 
  -7   6  10      172.25      162.69     12.48 o 
  -6   6  10     1085.36     1094.99     27.52 o 
  -5   6  10     1283.32     1362.68     31.21 o 
  -4   6  10        3.12       -4.77      6.36 o 
  -3   6  10     1564.92     1555.30     36.95 o 
  -2   6  10     2276.07     2211.84     49.63 o 
  -1   6  10       25.38      -14.05     17.88 o 
   0   6  10      313.40      276.54     34.60 o 
   1   6  10      733.46      712.57     54.12 o 
   2   6  10       18.87      -17.39     17.39 o 
   3   6  10      316.11      282.15     41.92 o 
   4   6  10       96.09      124.17     36.18 o 
   5   6  10        5.64      -19.10     19.10 o 
   6   6  10       43.23       69.14     27.67 o 
 -15   7  10      613.23      583.60     43.02 o 
 -14   7  10     1351.08     1285.08     93.08 o 
 -13   7  10       13.28        8.98      9.89 o 
 -12   7  10      831.24      843.25     31.26 o 
 -11   7  10      639.16      669.46     22.99 o 
 -10   7  10      296.68      276.27     17.65 o 
  -9   7  10     3756.71     3561.96     59.28 o 
  -8   7  10      225.48      217.69     14.23 o 
  -7   7  10        3.87       -4.26      6.91 o 
  -6   7  10     2331.63     2365.53     44.67 o 
  -5   7  10      542.06      524.33     20.17 o 
  -4   7  10     1075.15     1098.37     38.14 o 
  -3   7  10      787.26      856.93     25.76 o 
  -2   7  10      488.69      468.08     23.12 o 
  -1   7  10       11.34      -10.35     10.35 o 
   0   7  10      690.66      661.68     50.22 o 
   1   7  10        0.31       -1.10     17.15 o 
   2   7  10      180.94      244.26     38.81 o 
   3   7  10      138.28      138.39     34.90 o 
   4   7  10        0.07        8.48     24.47 o 
   5   7  10       43.60       53.03     30.39 o 
 -15   8  10      754.15      799.39     32.82 o 
 -14   8  10      199.82      194.19     18.13 o 
 -13   8  10      233.68      240.37     18.96 o 
 -12   8  10      662.24      680.98     33.95 o 
 -11   8  10       13.73       -7.22      8.49 o 
 -10   8  10     1306.27     1279.14     38.14 o 
  -9   8  10     2615.89     2575.76     48.69 o 
  -8   8  10       49.30       33.95      9.05 o 
  -7   8  10      891.41      932.60     33.14 o 
  -6   8  10      819.21      810.31     30.94 o 
  -5   8  10       26.81        9.23      7.88 o 
  -4   8  10      960.75      990.04     43.46 o 
  -3   8  10     1889.83     1804.78     47.20 o 
  -2   8  10       15.87       -9.34      9.34 o 
  -1   8  10      330.38      386.71     29.40 o 
   0   8  10      173.43      151.33     31.42 o 
   1   8  10      266.98      211.12     37.40 o 
   2   8  10       42.36       50.10     27.82 o 
   3   8  10       30.92        6.96     23.55 o 
   4   8  10       12.26       39.85     28.13 o 
 -14   9  10       63.93       25.37     12.75 o 
 -13   9  10      685.68      655.97     29.31 o 
 -12   9  10      311.18      287.82     21.20 o 
 -11   9  10      195.37      199.08     18.34 o 
 -10   9  10     1838.60     1816.24     48.21 o 
  -9   9  10      206.23      188.91     18.21 o 
  -8   9  10       20.27       12.71     10.13 o 
  -7   9  10     1146.71     1181.77     43.05 o 
  -6   9  10      384.64      398.73     19.41 o 
  -5   9  10      367.02      362.86     18.73 o 
  -4   9  10      852.72      873.10     29.27 o 
  -3   9  10       47.93       36.89     12.84 o 
  -2   9  10      109.47       93.43     15.72 o 
  -1   9  10       53.71       53.43     16.87 o 
   0   9  10        0.83      -10.62     20.20 o 
   1   9  10      270.51      250.97     42.10 o 
   2   9  10       24.15       25.63     26.12 o 
   3   9  10        3.67      -22.64     22.64 o 
 -14  10  10      354.21      369.13     24.51 o 
 -13  10  10      619.88      635.16     48.85 o 
 -12  10  10       18.25        5.19     11.66 o 
 -11  10  10      838.19      867.90     33.90 o 
 -10  10  10      981.09      948.70     53.33 o 
  -9  10  10       68.57       56.24     13.68 o 
  -8  10  10      262.20      286.95     21.95 o 
  -7  10  10      879.25      878.36     34.00 o 
  -6  10  10       77.19       60.58     13.96 o 
  -5  10  10      725.06      765.89     32.19 o 
  -4  10  10       70.66       89.84     20.63 o 
  -3  10  10       17.59       -0.17     14.72 o 
  -2  10  10      128.78      146.02     18.52 o 
  -1  10  10       69.08       56.02     19.73 o 
   0  10  10       35.33       56.01     29.47 o 
   1  10  10       63.81      101.90     32.58 o 
 -13  11  10      209.06      165.25     19.34 o 
 -12  11  10       98.12      124.27     17.82 o 
 -11  11  10      720.55      683.57     57.90 o 
 -10  11  10      236.24      181.66     30.16 o 
  -9  11  10      474.85      448.25     30.53 o 
  -8  11  10      541.57      566.51     42.62 o 
  -7  11  10        6.16       -7.46     11.02 o 
  -6  11  10      299.87      305.85     23.85 o 
  -5  11  10      255.62      298.17     32.92 o 
  -4  11  10        0.04       10.46     16.16 o 
  -3  11  10      180.69      257.59     30.96 o 
  -2  11  10       83.71       84.88     33.01 o 
  -1  11  10        0.80      -21.11     26.85 o 
 -12  12  10      482.09      483.12     29.38 o 
 -11  12  10      230.76      227.59     22.59 o 
 -10  12  10      209.54      176.54     20.82 o 
  -9  12  10      314.21      306.44     24.94 o 
  -8  12  10       98.03       74.55     16.76 o 
  -7  12  10      110.00       70.31     30.01 o 
  -6  12  10      251.26      226.30     30.88 o 
  -5  12  10       15.68       10.33     16.14 o 
  -4  12  10       33.22       35.01     19.33 o 
  -3  12  10       32.63       42.05     20.52 o 
  -2  12  10       18.47      -24.04     26.73 o 
 -10  13  10      355.32      357.42     27.46 o 
  -9  13  10      146.19      166.96     22.51 o 
  -8  13  10       22.09       -3.39     13.68 o 
  -7  13  10      229.19      345.25     74.69 o 
  -6  13  10       92.68       89.67     24.30 o 
  -5  13  10        7.56       -0.81     18.28 o 
   1 -13  11      110.22      104.04     31.30 o 
  -2 -12  11        1.56      -18.98     18.98 o 
  -1 -12  11      213.07      272.45     40.03 o 
   0 -12  11      342.46      354.94     46.56 o 
   1 -12  11       11.47       11.78     22.76 o 
   2 -12  11      673.54      738.69     57.48 o 
   3 -12  11      685.06      805.73     59.65 o 
   4 -12  11       93.75       84.57     31.91 o 
   5 -12  11      908.39      921.87     64.50 o 
   6 -12  11      310.39      300.46     28.07 o 
   7 -12  11      284.35      286.91     35.76 o 
  -4 -11  11      195.35      199.29     39.66 o 
  -3 -11  11      144.47       84.88     28.62 o 
  -2 -11  11      119.50      131.88     22.18 o 
  -1 -11  11      986.11     1018.38     46.40 o 
   0 -11  11       99.70       84.53     19.50 o 
   1 -11  11      978.06     1034.57     65.29 o 
   2 -11  11      618.20      644.23     37.23 o 
   3 -11  11       52.07       50.12     25.08 o 
   4 -11  11      557.83      513.74     34.76 o 
   5 -11  11      583.89      599.14     30.17 o 
   6 -11  11        4.66        5.65     10.69 o 
   7 -11  11      828.51      926.30     42.52 o 
   8 -11  11      361.22      304.91     35.70 o 
  -5 -10  11      251.97      202.95     40.82 o 
  -4 -10  11      321.13      354.27     37.98 o 
  -3 -10  11       30.85        9.21     15.62 o 
  -2 -10  11      720.57      784.90     40.01 o 
  -1 -10  11      254.64      276.86     47.41 o 
   0 -10  11      245.39      244.61     28.31 o 
   1 -10  11     1041.52     1105.68     46.25 o 
   2 -10  11      302.42      303.22     26.43 o 
   3 -10  11      213.08      202.07     23.19 o 
   4 -10  11     1478.17     1621.94     44.91 o 
   5 -10  11       88.48       93.98     17.02 o 
   6 -10  11      405.55      426.68     24.37 o 
   7 -10  11      992.55      940.67     35.13 o 
   8 -10  11       71.17       63.04     19.98 o 
   9 -10  11      813.90      749.67     49.36 o 
  -6  -9  11      327.67      308.20     45.82 o 
  -5  -9  11      663.60      752.85     43.84 o 
  -4  -9  11       68.01       71.31     17.95 o 
  -3  -9  11      421.71      447.31     30.76 o 
  -2  -9  11      872.81      844.62     47.90 o 
  -1  -9  11       20.93        1.49     10.98 o 
   0  -9  11     1081.45     1188.27     44.18 o 
   1  -9  11      619.04      655.78     34.84 o 
   2  -9  11       25.59       21.33     12.06 o 
   3  -9  11      632.22      635.65     26.43 o 
   4  -9  11      799.08      751.44     28.80 o 
   5  -9  11       19.08        2.50      9.92 o 
   6  -9  11     1861.72     1771.04     47.11 o 
   7  -9  11      712.39      710.72     50.17 o 
   8  -9  11      190.47      159.65     20.73 o 
   9  -9  11     1552.17     1542.35    109.50 o 
  10  -9  11      424.19      452.45     39.17 o 
  -8  -8  11      439.15      473.16     25.12 o 
  -7  -8  11       12.81       -6.52      9.46 o 
  -6  -8  11      499.46      562.49     21.82 o 
  -5  -8  11      190.62      186.88     19.10 o 
  -4  -8  11        5.03       -4.29     12.72 o 
  -3  -8  11      724.77      699.11     34.78 o 
  -2  -8  11      415.20      379.06     26.32 o 
  -1  -8  11      394.89      374.94     34.96 o 
   0  -8  11     1303.15     1302.47     37.04 o 
   1  -8  11       23.13        9.44     15.53 o 
   2  -8  11      609.71      643.08     56.29 o 
   3  -8  11     3804.18     3708.77     71.48 o 
   4  -8  11        5.87        2.04      8.77 o 
   5  -8  11     2080.72     2021.54     48.98 o 
   6  -8  11     2232.03     2176.58     73.97 o 
   7  -8  11        0.05        5.88      9.58 o 
   8  -8  11     1067.10     1024.46     35.36 o 
   9  -8  11      333.77      303.39     25.56 o 
  10  -8  11       20.25       17.27     17.94 o 
  -9  -7  11       98.17      112.14     16.17 o 
  -8  -7  11      106.45       92.15     12.93 o 
  -7  -7  11      203.76      174.32     14.31 o 
  -6  -7  11      263.68      270.45     15.72 o 
  -5  -7  11       33.64       22.55      7.94 o 
  -4  -7  11      423.08      423.16     18.95 o 
  -3  -7  11      658.41      707.58     26.89 o 
  -2  -7  11        4.13        5.14      6.86 o 
  -1  -7  11     1219.24     1284.17     42.42 o 
   0  -7  11     1575.74     1553.31     39.64 o 
   1  -7  11      407.71      388.64     45.34 o 
   2  -7  11     3297.76     3329.61     64.68 o 
   3  -7  11     2027.27     1890.78     47.93 o 
   4  -7  11      559.99      525.36     30.30 o 
   5  -7  11     2447.03     2314.08     52.12 o 
   6  -7  11      287.90      242.96     34.38 o 
   7  -7  11      408.70      403.50     24.78 o 
   8  -7  11     1235.46     1242.38     38.83 o 
   9  -7  11      243.65      248.94     20.18 o 
  10  -7  11      544.36      498.40     38.56 o 
  -9  -6  11      225.97      260.79     17.27 o 
  -8  -6  11        2.28       -5.04      8.08 o 
  -7  -6  11     1464.65     1534.90     33.86 o 
  -6  -6  11      112.45      124.26     13.46 o 
  -5  -6  11      165.71      147.42     11.54 o 
  -4  -6  11     1041.17     1057.90     27.56 o 
  -3  -6  11      588.94      565.76     19.63 o 
  -2  -6  11     1557.36     1594.87     36.96 o 
  -1  -6  11     3801.18     3856.01     60.78 o 
   0  -6  11        7.06       -0.75      5.87 o 
   1  -6  11     2019.79     1998.79     40.01 o 
   2  -6  11     3977.17     3960.09     94.88 o 
   3  -6  11        8.07        6.25      7.84 o 
   4  -6  11     1626.52     1665.73     41.35 o 
   5  -6  11     1592.11     1465.55     39.05 o 
   6  -6  11        7.40        3.07      8.20 o 
   7  -6  11     1273.28     1196.33     36.41 o 
   8  -6  11      950.92      928.48     32.93 o 
   9  -6  11       81.15       58.81     14.36 o 
  10  -6  11      719.49      743.39     46.31 o 
 -10  -5  11      265.04      260.84     17.22 o 
  -9  -5  11        1.80        6.01      8.55 o 
  -8  -5  11      549.52      572.11     20.75 o 
  -7  -5  11      443.66      464.15     18.57 o 
  -6  -5  11       16.99       10.95      7.08 o 
  -5  -5  11      725.11      757.05     23.20 o 
  -4  -5  11     1642.27     1753.25     35.68 o 
  -3  -5  11      108.84      112.08     10.44 o 
  -2  -5  11     3758.85     3825.73     52.70 o 
  -1  -5  11      984.65     1073.84     34.62 o 
   0  -5  11     1195.52     1180.82     33.60 o 
   1  -5  11     1323.64     1323.05     33.39 o 
   2  -5  11      711.03      689.36     29.65 o 
   3  -5  11     2122.02     2113.71     47.23 o 
   4  -5  11      844.69      822.09     46.33 o 
   5  -5  11       39.42       27.32      8.67 o 
   6  -5  11      658.37      632.34     25.47 o 
   7  -5  11     1361.17     1312.89     37.99 o 
   8  -5  11        3.67       -3.90      9.35 o 
   9  -5  11      484.09      395.20     44.73 o 
  10  -5  11      489.45      474.85     38.44 o 
 -11  -4  11      349.76      335.95     18.89 o 
 -10  -4  11       46.70       45.62     10.51 o 
  -9  -4  11       93.73       86.87     11.46 o 
  -8  -4  11     1851.70     1895.45     34.36 o 
  -7  -4  11      475.28      540.58     17.43 o 
  -6  -4  11      616.41      583.30     17.18 o 
  -5  -4  11     3025.49     3130.27     47.10 o 
  -4  -4  11       11.01       16.95      6.34 o 
  -3  -4  11     3485.73     3404.42     47.88 o 
  -2  -4  11     2421.77     2527.30     38.75 o 
  -1  -4  11      155.97      148.96     10.71 o 
   0  -4  11     2617.17     2635.03     44.81 o 
   1  -4  11      325.56      306.02     15.69 o 
   2  -4  11       23.03       26.77      7.52 o 
   3  -4  11     4008.84     3913.96     61.27 o 
   4  -4  11     2377.89     2422.40     44.78 o 
   5  -4  11      391.54      326.59     22.80 o 
   6  -4  11     1569.83     1534.14     42.57 o 
   7  -4  11      352.87      319.35     20.20 o 
   8  -4  11      169.91      147.29     14.45 o 
   9  -4  11      752.99      834.59     32.11 o 
  10  -4  11       40.54       58.70     21.78 o 
 -12  -3  11      316.67      333.84     19.09 o 
 -11  -3  11      416.60      418.73     21.50 o 
 -10  -3  11        7.68        5.38      7.31 o 
  -9  -3  11     1589.12     1563.57     30.64 o 
  -8  -3  11     3141.35     3012.12     44.51 o 
  -7  -3  11     1255.49     1156.41     24.27 o 
  -6  -3  11     1975.41     1952.47     38.68 o 
  -5  -3  11      185.79      230.93     11.77 o 
  -4  -3  11      650.00      630.84     17.42 o 
  -3  -3  11     3798.91     3748.13     50.54 o 
  -2  -3  11      483.00      454.27     13.97 o 
  -1  -3  11     1422.53     1459.57     26.51 o 
   0  -3  11     2173.97     2132.23     38.71 o 
   1  -3  11       91.26       92.90      9.36 o 
   2  -3  11     6875.81     6840.02    104.33 o 
   3  -3  11     1864.69     1910.48     37.96 o 
   4  -3  11      107.36      109.07     10.75 o 
   5  -3  11     1034.58     1027.47     27.75 o 
   6  -3  11      927.37      896.11     26.80 o 
   7  -3  11       29.49       24.33      9.02 o 
   8  -3  11      798.77      799.61     36.85 o 
   9  -3  11      246.04      245.07     17.24 o 
  10  -3  11       54.18       46.38     13.32 o 
 -12  -2  11      698.14      741.91     34.77 o 
 -11  -2  11       40.39       23.16      8.52 o 
 -10  -2  11      810.15      789.11     28.05 o 
  -9  -2  11      903.24      976.49     23.23 o 
  -8  -2  11        6.95        6.64      6.26 o 
  -7  -2  11      616.69      609.41     17.14 o 
  -6  -2  11      931.61      970.22     22.49 o 
  -5  -2  11      117.51      134.22     10.03 o 
  -4  -2  11     3722.31     3790.40     51.15 o 
  -3  -2  11     5576.38     5659.69     68.81 o 
  -2  -2  11      125.13      135.03      8.68 o 
  -1  -2  11     4967.18     4939.62     67.68 o 
   0  -2  11      735.00      746.14     23.19 o 
   1  -2  11       94.55      106.16      9.65 o 
   2  -2  11     7870.07     7710.10    115.02 o 
   3  -2  11     1009.61      998.28     25.95 o 
   4  -2  11      339.24      318.00     15.93 o 
   5  -2  11     1328.64     1296.02     31.80 o 
   6  -2  11      180.55      152.68     13.47 o 
   7  -2  11      285.59      282.67     17.05 o 
   8  -2  11      464.37      449.20     18.78 o 
   9  -2  11       79.17       82.90     12.86 o 
 -13  -1  11      572.27      550.62     24.92 o 
 -12  -1  11      281.23      297.95     19.46 o 
 -11  -1  11      157.94      136.20     11.49 o 
 -10  -1  11     1257.20     1251.71     26.67 o 
  -9  -1  11      953.45      866.45     21.41 o 
  -8  -1  11     1277.36     1175.29     24.14 o 
  -7  -1  11     3430.26     3326.95     48.46 o 
  -6  -1  11      877.33      909.48     21.15 o 
  -5  -1  11     1169.36     1109.06     27.67 o 
  -4  -1  11     4271.27     4271.27     55.28 o 
  -3  -1  11      824.11      899.41     26.80 o 
  -2  -1  11      896.60      903.42     23.44 o 
  -1  -1  11     2355.74     2427.30     46.52 o 
   0  -1  11       10.54       -3.22      7.03 o 
   1  -1  11     1408.87     1526.98     31.89 o 
   2  -1  11     2127.81     2006.98     38.33 o 
   3  -1  11      216.51      194.08     16.41 o 
   4  -1  11     1175.53     1208.70     38.78 o 
   5  -1  11      465.78      484.54     22.33 o 
   6  -1  11      110.85      100.89     10.56 o 
   7  -1  11     1185.47     1217.89     29.18 o 
   8  -1  11      328.43      324.75     24.86 o 
   9  -1  11      135.87      154.26     16.99 o 
 -13   0  11      568.28      593.33     24.99 o 
 -12   0  11       49.35       27.61      9.91 o 
 -11   0  11      970.70      975.04     38.80 o 
 -10   0  11     1024.05     1020.40     38.58 o 
  -9   0  11        0.15       -0.60      5.56 o 
  -8   0  11     3502.39     3410.44     49.66 o 
  -7   0  11      551.57      545.92     25.39 o 
  -6   0  11       36.04       40.95      8.67 o 
  -5   0  11     2139.66     2155.43     43.75 o 
  -4   0  11     2500.87     2539.92     42.10 o 
  -3   0  11      438.89      469.45     15.69 o 
  -2   0  11     2751.58     2823.18     44.63 o 
  -1   0  11      221.85      208.57     12.87 o 
   0   0  11      398.83      412.81     17.54 o 
   1   0  11     2553.04     2565.85     63.81 o 
   2   0  11        5.61       -6.51      6.51 o 
   3   0  11      822.18      858.70     24.43 o 
   4   0  11     1620.70     1628.02     31.29 o 
   5   0  11      163.58      146.07     11.50 o 
   6   0  11      624.12      628.72     34.98 o 
   7   0  11      695.76      653.15     29.81 o 
   8   0  11        4.50        2.69     10.20 o 
   9   0  11      169.59      177.60     29.87 o 
 -14   1  11      509.98      606.63     43.91 o 
 -13   1  11      169.46      172.68     16.53 o 
 -12   1  11      487.09      476.77     23.45 o 
 -11   1  11     1588.17     1614.38     36.98 o 
 -10   1  11      377.46      334.87     16.96 o 
  -9   1  11      806.55      814.65     31.01 o 
  -8   1  11     3824.33     3768.18     68.66 o 
  -7   1  11      522.59      508.49     20.89 o 
  -6   1  11     1143.42     1143.26     25.44 o 
  -5   1  11     5688.33     5764.95     77.54 o 
  -4   1  11      453.52      458.12     16.72 o 
  -3   1  11     2443.98     2458.26     40.48 o 
  -2   1  11      942.17      988.03     25.84 o 
  -1   1  11      257.25      254.44     17.30 o 
   0   1  11      617.95      647.56     21.73 o 
   1   1  11     2638.43     2567.71     50.83 o 
   2   1  11     1104.34     1040.87     56.70 o 
   3   1  11     2766.37     2675.63     70.40 o 
   4   1  11      985.69      956.06     28.06 o 
   5   1  11      215.51      200.04     17.65 o 
   6   1  11      857.90      897.81     29.25 o 
   7   1  11       83.44       54.92     12.38 o 
   8   1  11      147.74      143.60     16.64 o 
 -14   2  11      731.77      773.90     29.00 o 
 -13   2  11        2.31       -2.80      8.58 o 
 -12   2  11     1392.48     1427.10     35.03 o 
 -11   2  11     1844.42     1826.41     39.23 o 
 -10   2  11       29.80       26.86      9.03 o 
  -9   2  11     3722.57     3552.40     66.55 o 
  -8   2  11     1200.31     1212.28     35.79 o 
  -7   2  11      587.71      602.20     29.69 o 
  -6   2  11     3152.53     3168.09     63.27 o 
  -5   2  11      392.12      360.79     17.78 o 
  -4   2  11     1188.20     1132.38     30.34 o 
  -3   2  11     1171.47     1170.40     28.78 o 
  -2   2  11      133.23      136.56      8.58 o 
  -1   2  11      885.47      940.82     32.40 o 
   0   2  11     2327.57     2191.17     56.19 o 
   1   2  11      148.37      129.63     12.92 o 
   2   2  11     2242.35     2185.31     40.72 o 
   3   2  11      818.79      845.56     24.61 o 
   4   2  11       45.71       14.75     11.84 o 
   5   2  11      401.19      408.26     20.39 o 
   6   2  11       94.92      118.78     14.12 o 
   7   2  11       41.69       24.31     12.05 o 
   8   2  11       56.91       62.38     13.97 o 
 -14   3  11      197.64      203.20     16.63 o 
 -13   3  11      393.99      356.04     18.76 o 
 -12   3  11     1043.25     1074.30     29.65 o 
 -11   3  11      241.40      207.82     24.35 o 
 -10   3  11      556.81      596.93     39.16 o 
  -9   3  11     2156.07     2090.81     46.57 o 
  -8   3  11       17.30        6.16      7.90 o 
  -7   3  11      884.26      921.05     28.25 o 
  -6   3  11     1645.73     1670.59     43.99 o 
  -5   3  11      141.95      119.88     12.20 o 
  -4   3  11     2705.78     2666.95     56.13 o 
  -3   3  11     2666.44     2705.42     50.38 o 
  -2   3  11      619.20      555.82     18.12 o 
  -1   3  11     2160.16     2118.50     83.60 o 
   0   3  11      684.57      645.88     28.79 o 
   1   3  11      665.03      626.50     28.38 o 
   2   3  11     1553.65     1499.12     33.25 o 
   3   3  11       67.16       63.90     10.51 o 
   4   3  11      340.81      334.75     18.47 o 
   5   3  11      253.44      296.57     18.88 o 
   6   3  11       17.74        6.88     10.76 o 
   7   3  11      107.43       86.74     15.08 o 
 -14   4  11        9.44        8.75      9.65 o 
 -13   4  11     1113.37     1157.96     35.47 o 
 -12   4  11      561.04      493.53     23.64 o 
 -11   4  11      165.91      149.18     14.50 o 
 -10   4  11     1767.96     1721.00     45.79 o 
  -9   4  11      386.26      372.10     19.69 o 
  -8   4  11     1220.44     1211.51     46.41 o 
  -7   4  11     2450.17     2489.37     51.24 o 
  -6   4  11     1047.57     1007.11     29.69 o 
  -5   4  11     3031.64     3037.03     50.98 o 
  -4   4  11     4853.60     4982.45     72.58 o 
  -3   4  11        0.89        1.65      6.14 o 
  -2   4  11     1199.11     1274.35     32.96 o 
  -1   4  11      643.90      611.40     43.63 o 
   0   4  11        2.09      -12.14     12.14 o 
   1   4  11     1567.65     1689.84     81.34 o 
   2   4  11      129.16      135.40     30.02 o 
   3   4  11       13.97       -5.43      8.77 o 
   4   4  11      290.18      296.30     35.29 o 
   5   4  11      120.88       93.54     19.54 o 
   6   4  11       52.31       40.42     13.02 o 
 -14   5  11      556.41      544.83     25.55 o 
 -13   5  11      961.07     1032.46     33.56 o 
 -12   5  11        6.39       -4.36     10.33 o 
 -11   5  11     1001.47     1010.14     32.06 o 
 -10   5  11      748.40      745.03     26.77 o 
  -9   5  11       59.86       63.87     10.99 o 
  -8   5  11     2476.61     2597.37     53.91 o 
  -7   5  11     1454.72     1329.89     31.09 o 
  -6   5  11      476.52      496.15     19.23 o 
  -5   5  11     2010.59     2095.39     43.26 o 
  -4   5  11       72.52       67.03      9.51 o 
  -3   5  11      215.12      219.67     13.73 o 
  -2   5  11      267.41      276.70     17.33 o 
  -1   5  11      111.49      132.41     25.75 o 
   0   5  11      166.65      142.78     27.95 o 
   1   5  11      867.38      867.68     57.60 o 
   2   5  11        3.27      -14.03     14.03 o 
   3   5  11       55.19       76.03     27.09 o 
   4   5  11      291.01      326.63     45.89 o 
   5   5  11        0.12        9.10     15.74 o 
   6   5  11       90.42      113.81     23.64 o 
 -14   6  11      830.30      846.89     30.93 o 
 -13   6  11      260.68      246.10     18.48 o 
 -12   6  11      270.78      289.10     19.02 o 
 -11   6  11     1667.11     1768.48     68.09 o 
 -10   6  11      168.77      131.30     21.21 o 
  -9   6  11     1908.70     1860.39     52.36 o 
  -8   6  11     1490.80     1454.73     33.60 o 
  -7   6  11       12.52        5.52      7.73 o 
  -6   6  11     1213.36     1253.69     31.09 o 
  -5   6  11     2235.77     2297.15     43.97 o 
  -4   6  11        1.13       -2.82      7.20 o 
  -3   6  11     1854.17     1807.29     38.25 o 
  -2   6  11      175.82      185.94     20.27 o 
  -1   6  11       38.51       43.38     20.44 o 
   0   6  11      345.75      357.57     39.85 o 
   1   6  11      263.15      226.07     36.67 o 
   2   6  11       15.42        9.76     20.87 o 
   3   6  11      183.69      190.19     38.44 o 
   4   6  11       45.68       34.35     26.85 o 
   5   6  11       28.58       39.30     30.20 o 
 -14   7  11     1075.18     1104.56     37.25 o 
 -13   7  11       24.32       12.51      9.70 o 
 -12   7  11     1073.32     1089.17     30.88 o 
 -11   7  11      563.18      537.65     22.76 o 
 -10   7  11      499.89      469.39     20.36 o 
  -9   7  11     1979.23     1957.17     41.19 o 
  -8   7  11      169.71      171.23     13.98 o 
  -7   7  11      441.79      402.21     18.67 o 
  -6   7  11     1446.99     1430.44     34.15 o 
  -5   7  11       59.41       48.19     10.08 o 
  -4   7  11      460.64      476.01     20.60 o 
  -3   7  11       96.91      115.76     15.16 o 
  -2   7  11       49.66       54.41     20.14 o 
  -1   7  11      126.46       65.72     22.82 o 
   0   7  11      514.02      548.62     49.55 o 
   1   7  11       35.84       24.29     21.60 o 
   2   7  11       69.64       47.29     26.36 o 
   3   7  11      117.50      102.69     33.74 o 
   4   7  11       16.63       -9.88     22.21 o 
 -14   8  11      221.40      192.12     26.89 o 
 -13   8  11      570.51      594.19     28.19 o 
 -12   8  11      542.37      518.65     26.58 o 
 -11   8  11       52.35       22.27     13.65 o 
 -10   8  11      878.12      906.25     27.93 o 
  -9   8  11      914.93      893.12     27.62 o 
  -8   8  11       24.66       17.69      9.22 o 
  -7   8  11      830.86      851.02     26.83 o 
  -6   8  11      749.29      770.30     28.90 o 
  -5   8  11       41.72       31.98      9.98 o 
  -4   8  11     1113.53     1273.37     41.68 o 
  -3   8  11      528.11      532.78     36.27 o 
  -2   8  11       24.16       33.22     13.97 o 
  -1   8  11      467.06      465.81     44.54 o 
   0   8  11      125.65       55.65     28.07 o 
   1   8  11      173.05      197.64     37.83 o 
   2   8  11       53.73       84.69     30.81 o 
   3   8  11       15.16       22.52     28.07 o 
 -14   9  11      114.80      103.42     16.64 o 
 -13   9  11      658.28      691.43     59.62 o 
 -12   9  11      224.84      183.82     18.82 o 
 -11   9  11      279.95      264.51     20.71 o 
 -10   9  11     1192.41     1149.22     38.29 o 
  -9   9  11      257.27      233.63     19.86 o 
  -8   9  11      216.91      207.78     21.09 o 
  -7   9  11      934.07      961.90     34.57 o 
  -6   9  11      123.53      105.49     13.98 o 
  -5   9  11      527.10      608.72     24.43 o 
  -4   9  11      725.45      731.86     31.15 o 
  -3   9  11        1.87        1.59     10.83 o 
  -2   9  11      209.73      222.70     25.75 o 
  -1   9  11       70.63       66.33     28.25 o 
   0   9  11       58.92       18.79     26.30 o 
   1   9  11      103.03      127.71     33.44 o 
   2   9  11       18.76       -2.14     26.54 o 
 -13  10  11      390.58      347.83     42.42 o 
 -12  10  11        9.26        7.72     12.18 o 
 -11  10  11      584.80      588.24     29.93 o 
 -10  10  11      346.55      345.84     24.13 o 
  -9  10  11       24.72        8.83     12.18 o 
  -8  10  11      362.89      376.66     24.74 o 
  -7  10  11      338.33      296.99     22.73 o 
  -6  10  11      105.83      119.06     17.33 o 
  -5  10  11      320.78      361.33     31.62 o 
  -4  10  11       32.21       19.28     15.98 o 
  -3  10  11       39.25       24.52     12.78 o 
  -2  10  11       95.56      128.05     49.30 o 
  -1  10  11       33.12       24.35     24.71 o 
   0  10  11       91.32       90.25     31.30 o 
 -12  11  11      124.13      124.01     18.37 o 
 -11  11  11      554.52      527.31     29.99 o 
 -10  11  11      143.60      109.49     18.06 o 
  -9  11  11      356.01      392.39     38.42 o 
  -8  11  11      404.48      355.78     25.54 o 
  -7  11  11        1.46       -2.12     11.71 o 
  -6  11  11      350.40      376.15     34.26 o 
  -5  11  11       79.43       83.15     21.83 o 
  -4  11  11       41.33       54.59     19.68 o 
  -3  11  11      195.45      223.33     43.14 o 
  -2  11  11       71.97       41.00     31.67 o 
 -11  12  11      124.04      106.69     18.78 o 
 -10  12  11       99.88      106.65     19.05 o 
  -9  12  11      276.12      264.10     33.58 o 
  -8  12  11        7.06      -12.13     12.13 o 
  -7  12  11      136.15      136.14     19.90 o 
  -6  12  11      117.41      125.11     42.53 o 
  -5  12  11        3.47        0.93     18.17 o 
  -4  12  11       54.42       35.21     21.92 o 
  -1 -12  12      191.50      160.17     36.31 o 
   3 -12  12      484.24      452.88     48.57 o 
   6 -12  12      101.21      109.04     29.65 o 
  -3 -11  12      150.46      176.04     38.08 o 
  -2 -11  12      242.18      222.29     37.59 o 
  -1 -11  12      763.59      793.62     42.38 o 
   0 -11  12        0.52      -10.13     18.98 o 
   1 -11  12      552.67      577.17     51.87 o 
   2 -11  12      418.84      532.98     36.05 o 
   3 -11  12       21.15       13.38     15.08 o 
   4 -11  12     1041.39      978.22     47.13 o 
   5 -11  12      462.83      446.78     48.81 o 
   6 -11  12       43.22       26.05     15.35 o 
   7 -11  12      457.17      405.28     40.39 o 
  -5 -10  12      310.47      358.18     49.42 o 
  -4 -10  12      234.41      245.60     39.72 o 
  -3 -10  12       75.40       53.73     17.97 o 
  -2 -10  12      631.71      707.91     38.96 o 
  -1 -10  12       83.76       75.64     18.46 o 
   0 -10  12      582.72      644.60     51.44 o 
   1 -10  12      803.08      889.06     64.53 o 
   2 -10  12      113.55      120.32     21.13 o 
   3 -10  12     1032.53     1091.69     54.09 o 
   4 -10  12      656.52      696.80     59.00 o 
   5 -10  12       33.41       29.37     12.44 o 
   6 -10  12      391.78      374.85     28.88 o 
   7 -10  12      737.85      711.61     37.68 o 
   8 -10  12        0.31       -1.28     17.33 o 
  -6  -9  12      355.02      412.61     52.48 o 
  -5  -9  12      407.66      408.87     52.93 o 
  -4  -9  12        1.19       -0.61     12.75 o 
  -3  -9  12      259.57      257.01     25.99 o 
  -2  -9  12      417.67      381.64     38.35 o 
  -1  -9  12      119.06      140.77     19.73 o 
   0  -9  12     1750.12     1780.42     59.56 o 
   1  -9  12      148.95      130.69     20.27 o 
   2  -9  12       35.95       24.89     14.47 o 
   3  -9  12     1631.15     1740.03     59.88 o 
   4  -9  12      596.48      588.73     27.31 o 
   5  -9  12      463.22      453.66     31.01 o 
   6  -9  12     1531.30     1457.98     54.32 o 
   7  -9  12      338.56      326.45     27.14 o 
   8  -9  12      322.15      335.46     31.61 o 
   9  -9  12     1042.31     1132.75     61.99 o 
  -7  -8  12      150.08      144.32     36.58 o 
  -6  -8  12      847.70      927.35     32.03 o 
  -5  -8  12      297.73      330.44     29.14 o 
  -4  -8  12      144.42      135.61     21.38 o 
  -3  -8  12     1302.54     1245.17     47.65 o 
  -2  -8  12       73.00       53.69     15.36 o 
  -1  -8  12     1338.62     1477.45     69.23 o 
   0  -8  12     1661.76     1751.31    142.75 o 
   1  -8  12       95.00       76.22     16.59 o 
   2  -8  12      796.37      798.70     38.01 o 
   3  -8  12     2303.72     2189.52     73.38 o 
   4  -8  12       97.31      102.35     17.28 o 
   5  -8  12     1828.74     1833.15     64.12 o 
   6  -8  12     1156.53     1113.77     36.99 o 
   7  -8  12        8.59       24.86     11.35 o 
   8  -8  12      759.83      781.75     38.26 o 
   9  -8  12      294.58      289.17     33.99 o 
  -8  -7  12        9.09       -1.74     10.76 o 
  -7  -7  12      589.66      591.53     22.72 o 
  -6  -7  12      344.30      351.11     19.61 o 
  -5  -7  12        0.63        2.37      9.76 o 
  -4  -7  12      283.36      306.68     21.72 o 
  -3  -7  12      326.88      373.04     21.22 o 
  -2  -7  12       66.91       72.14     12.18 o 
  -1  -7  12     1557.40     1596.47     41.97 o 
   0  -7  12      649.06      639.51     33.15 o 
   1  -7  12      110.51      102.61     17.34 o 
   2  -7  12     3565.62     3435.45    139.12 o 
   3  -7  12      410.10      391.61     21.58 o 
   4  -7  12     1466.22     1507.80     41.14 o 
   5  -7  12     2253.44     2294.14     53.59 o 
   6  -7  12      344.38      313.90     20.94 o 
   7  -7  12      413.90      418.98     26.99 o 
   8  -7  12      934.57      935.59     45.31 o 
   9  -7  12        0.93       -0.67     16.78 o 
  -9  -6  12       29.64       25.75     10.45 o 
  -8  -6  12       59.31       50.71     10.65 o 
  -7  -6  12      549.54      554.88     25.41 o 
  -6  -6  12      109.94      108.16     21.65 o 
  -5  -6  12      293.51      290.67     16.86 o 
  -4  -6  12     1304.84     1279.68     31.30 o 
  -3  -6  12      193.73      192.89     15.85 o 
  -2  -6  12     1671.06     1696.57     50.56 o 
  -1  -6  12     2988.65     3084.50     57.70 o 
   0  -6  12        0.60       -7.54      7.54 o 
   1  -6  12     1429.81     1447.80     73.76 o 
   2  -6  12     4162.49     4092.82     94.28 o 
   3  -6  12       77.46       90.13     12.61 o 
   4  -6  12     1904.22     1829.63     62.63 o 
   5  -6  12      908.97      836.55     30.09 o 
   6  -6  12      109.48      126.17     14.90 o 
   7  -6  12      982.95      995.74     34.78 o 
   8  -6  12      317.86      283.98     41.12 o 
   9  -6  12      154.67      130.52     25.87 o 
 -10  -5  12      349.09      321.11     19.02 o 
  -9  -5  12        0.19       -3.17      8.42 o 
  -8  -5  12      998.04      988.78     27.13 o 
  -7  -5  12      493.79      514.34     26.17 o 
  -6  -5  12      361.32      323.89     17.37 o 
  -5  -5  12     1599.17     1538.74     34.81 o 
  -4  -5  12     1128.70     1098.51     28.27 o 
  -3  -5  12      420.49      407.67     17.10 o 
  -2  -5  12     3139.11     3260.06     54.85 o 
  -1  -5  12       55.45       76.49     11.47 o 
   0  -5  12     1775.84     1740.66     43.30 o 
   1  -5  12     1615.03     1667.09     42.36 o 
   2  -5  12      287.96      251.98     17.54 o 
   3  -5  12     1263.44     1345.78     34.67 o 
   4  -5  12     1071.40     1099.71     31.66 o 
   5  -5  12       52.13       44.89      9.80 o 
   6  -5  12     1166.52     1180.88     36.61 o 
   7  -5  12     1201.50     1219.05     38.11 o 
   8  -5  12        0.97       -4.67     10.27 o 
   9  -5  12      661.81      622.08     44.24 o 
 -11  -4  12      212.06      214.08     16.81 o 
 -10  -4  12        3.49        6.54      8.84 o 
  -9  -4  12      336.52      332.23     16.18 o 
  -8  -4  12      514.50      497.44     19.80 o 
  -7  -4  12        7.34       -6.66      8.94 o 
  -6  -4  12     1578.91     1584.40     32.20 o 
  -5  -4  12     2891.63     2850.64     44.85 o 
  -4  -4  12       89.25       90.67      9.15 o 
  -3  -4  12     2343.06     2375.23     38.18 o 
  -2  -4  12     1303.58     1250.11     36.81 o 
  -1  -4  12      251.82      270.82     25.86 o 
   0  -4  12     1646.87     1627.38     41.04 o 
   1  -4  12     5282.23     5336.62     77.40 o 
   2  -4  12        5.58       10.67      8.02 o 
   3  -4  12     3221.08     3248.03     55.26 o 
   4  -4  12      280.22      268.08     22.87 o 
   5  -4  12      558.73      575.11     21.84 o 
   6  -4  12     1446.16     1373.79     54.44 o 
   7  -4  12      295.51      289.31     18.10 o 
   8  -4  12      339.51      344.45     20.69 o 
   9  -4  12      312.12      288.22     25.16 o 
 -11  -3  12      307.55      316.65     17.10 o 
 -10  -3  12       56.04       47.55      9.69 o 
  -9  -3  12     1576.40     1543.78     31.10 o 
  -8  -3  12     1213.62     1218.14     26.53 o 
  -7  -3  12      638.95      639.26     20.48 o 
  -6  -3  12     4506.90     4491.42     61.89 o 
  -5  -3  12     1297.27     1241.11     26.21 o 
  -4  -3  12      893.41      850.59     20.97 o 
  -3  -3  12     2091.03     2033.11     33.87 o 
  -2  -3  12      140.52      131.99      9.21 o 
  -1  -3  12     2151.67     2119.99     47.04 o 
   0  -3  12     2624.37     2614.35     55.67 o 
   1  -3  12      217.66      230.18     13.61 o 
   2  -3  12     1365.69     1299.75     41.35 o 
   3  -3  12      112.15      128.23     11.78 o 
   4  -3  12      141.01      143.00     12.54 o 
   5  -3  12     1656.64     1692.05     47.27 o 
   6  -3  12      564.43      556.59     22.81 o 
   7  -3  12       76.57       49.22     11.17 o 
   8  -3  12      336.14      322.17     20.22 o 
   9  -3  12       52.06       34.60     16.19 o 
 -12  -2  12      452.50      512.39     22.88 o 
 -11  -2  12        2.84        3.53      7.76 o 
 -10  -2  12      771.40      757.34     21.91 o 
  -9  -2  12     1291.93     1362.64     28.29 o 
  -8  -2  12       55.63       50.12      9.99 o 
  -7  -2  12     3001.75     3009.30     47.07 o 
  -6  -2  12      712.03      653.91     18.73 o 
  -5  -2  12       33.36       28.88      6.71 o 
  -4  -2  12     1857.13     1885.34     32.44 o 
  -3  -2  12     1571.54     1501.02     27.60 o 
  -2  -2  12      743.71      679.94     17.58 o 
  -1  -2  12     2100.39     2092.35     64.50 o 
   0  -2  12      776.14      791.33     26.51 o 
   1  -2  12      151.20      182.90     12.57 o 
   2  -2  12     3049.97     2942.23     50.69 o 
   3  -2  12       21.11        2.47      6.66 o 
   4  -2  12     1574.75     1542.13     35.35 o 
   5  -2  12     1108.85     1036.88     29.30 o 
   6  -2  12       40.17       33.91      9.98 o 
   7  -2  12      287.32      279.66     18.42 o 
   8  -2  12      352.95      385.46     24.85 o 
   9  -2  12        0.27       -8.18     10.92 o 
 -12  -1  12      175.67      197.55     15.56 o 
 -11  -1  12      301.39      303.27     17.40 o 
 -10  -1  12     1429.07     1476.70     29.80 o 
  -9  -1  12       49.29       43.19      8.19 o 
  -8  -1  12      543.98      549.21     18.54 o 
  -7  -1  12     1450.17     1484.44     29.69 o 
  -6  -1  12     1029.17      944.36     22.36 o 
  -5  -1  12      757.38      814.70     20.13 o 
  -4  -1  12     5060.19     5052.83     74.10 o 
  -3  -1  12       94.61       91.44     12.15 o 
  -2  -1  12     2938.54     2934.52     77.92 o 
  -1  -1  12     1731.50     1774.37     85.70 o 
   0  -1  12       22.28       18.40      9.25 o 
   1  -1  12     2812.73     2733.08     53.84 o 
   2  -1  12      632.00      596.64     20.53 o 
   3  -1  12      378.96      366.19     17.04 o 
   4  -1  12      806.39      804.96     32.52 o 
   5  -1  12      463.57      451.33     33.60 o 
   6  -1  12      102.45       96.48     11.04 o 
   7  -1  12      817.57      855.89     30.55 o 
   8  -1  12       67.12       39.53     12.75 o 
 -13   0  12      499.55      560.58     47.55 o 
 -12   0  12       87.60       67.80     11.90 o 
 -11   0  12      967.50     1002.52     32.04 o 
 -10   0  12      640.94      642.17     26.19 o 
  -9   0  12       38.54       14.27      9.33 o 
  -8   0  12     2804.06     2808.84     57.65 o 
  -7   0  12     1790.88     1834.14     36.21 o 
  -6   0  12     1532.38     1525.74     52.68 o 
  -5   0  12     4355.76     4346.04     63.72 o 
  -4   0  12      135.78      130.33     10.12 o 
  -3   0  12      633.25      605.61     18.41 o 
  -2   0  12     1223.55     1279.48     31.74 o 
  -1   0  12       72.36       53.66     10.81 o 
   0   0  12      478.13      459.50     27.28 o 
   1   0  12     1253.01     1312.98     50.47 o 
   2   0  12       14.10       -2.46      7.75 o 
   3   0  12      189.64      225.11     16.68 o 
   4   0  12      809.94      793.19     31.67 o 
   5   0  12       20.66       14.52      8.86 o 
   6   0  12      685.24      699.09     35.95 o 
   7   0  12      606.55      624.77     25.88 o 
   8   0  12        1.73       -3.45     10.02 o 
 -13   1  12       75.08       95.80     13.59 o 
 -12   1  12      542.52      503.67     22.38 o 
 -11   1  12     1017.21     1038.78     30.07 o 
 -10   1  12       75.49       73.26     12.03 o 
  -9   1  12     1203.75     1129.56     35.12 o 
  -8   1  12     1627.11     1686.06     41.58 o 
  -7   1  12      202.43      206.00     15.67 o 
  -6   1  12      876.02      860.16     27.74 o 
  -5   1  12     1617.30     1514.14     37.36 o 
  -4   1  12       11.49        9.83      6.05 o 
  -3   1  12     2715.04     2735.04     45.04 o 
  -2   1  12      654.33      674.80     22.37 o 
  -1   1  12      118.76      111.18     14.15 o 
   0   1  12     1174.57     1143.31     39.46 o 
   1   1  12     1162.31     1155.30     32.16 o 
   2   1  12      617.24      560.77     23.25 o 
   3   1  12      979.57     1013.53     32.37 o 
   4   1  12      108.10      113.64     12.49 o 
   5   1  12      221.75      192.70     15.46 o 
   6   1  12      580.70      609.74     22.31 o 
   7   1  12       10.36       18.09     11.11 o 
 -14   2  12      322.66      313.14     20.20 o 
 -13   2  12       27.57       11.89      9.99 o 
 -12   2  12     1342.34     1361.46     35.38 o 
 -11   2  12      788.89      788.56     31.20 o 
 -10   2  12      626.81      585.76     25.32 o 
  -9   2  12     1770.68     1700.15     64.89 o 
  -8   2  12      449.40      401.40     29.47 o 
  -7   2  12     1092.87     1140.29     67.82 o 
  -6   2  12     4345.08     4306.60     76.01 o 
  -5   2  12      477.22      421.89     19.62 o 
  -4   2  12     2366.24     2331.31     49.88 o 
  -3   2  12     2034.82     2107.12     51.57 o 
  -2   2  12        5.61        3.32      8.06 o 
  -1   2  12     1175.24     1183.31     38.59 o 
   0   2  12     1923.21     2005.36     55.24 o 
   1   2  12       21.98       18.32     18.89 o 
   2   2  12      824.95      806.71     30.23 o 
   3   2  12      426.61      431.28     24.01 o 
   4   2  12       98.30       75.93     11.49 o 
   5   2  12      426.09      445.53     21.89 o 
   6   2  12       88.99      100.97     17.17 o 
   7   2  12       24.85        2.29     11.60 o 
 -14   3  12      118.96      112.14     14.26 o 
 -13   3  12      646.40      615.51     30.13 o 
 -12   3  12      897.55      909.31     32.47 o 
 -11   3  12        9.21       -2.22      9.22 o 
 -10   3  12     1034.65     1001.24     32.11 o 
  -9   3  12     1379.51     1338.87     44.27 o 
  -8   3  12      156.31      139.52     14.26 o 
  -7   3  12     2842.30     2795.23     56.59 o 
  -6   3  12      451.49      432.00     25.76 o 
  -5   3  12      572.81      597.76     24.59 o 
  -4   3  12     1805.02     1866.98     37.45 o 
  -3   3  12     1177.74     1168.82     28.04 o 
  -2   3  12      177.72      180.43     26.97 o 
  -1   3  12     2795.63     2679.62    101.41 o 
   0   3  12      709.11      601.76     45.58 o 
   1   3  12     1523.69     1527.72     75.24 o 
   2   3  12      241.81      188.18     32.03 o 
   3   3  12        6.67       -7.34      7.34 o 
   4   3  12      154.46      128.46     16.21 o 
   5   3  12      259.35      276.09     19.34 o 
   6   3  12        0.24      -12.12     12.12 o 
 -14   4  12       37.98       14.85     11.29 o 
 -13   4  12     1114.58     1130.87     36.76 o 
 -12   4  12      130.97      108.03     14.29 o 
 -11   4  12      463.86      434.37     22.37 o 
 -10   4  12      936.91      913.39     31.93 o 
  -9   4  12       83.54       57.56     11.42 o 
  -8   4  12     1057.40     1069.86     32.69 o 
  -7   4  12     1855.67     1887.38     44.57 o 
  -6   4  12      615.50      611.98     28.92 o 
  -5   4  12     1838.06     2013.65     40.03 o 
  -4   4  12     5379.71     5489.71    121.15 o 
  -3   4  12       34.38       17.99      7.80 o 
  -2   4  12     2638.41     2694.70    101.72 o 
  -1   4  12      801.09      769.93     52.05 o 
   0   4  12       58.70       41.43     19.04 o 
   1   4  12      695.92      737.96     55.22 o 
   2   4  12       67.14       46.13     22.21 o 
   3   4  12       49.99       25.57     21.30 o 
   4   4  12      173.61      224.97     41.25 o 
   5   4  12       57.64       20.48     17.17 o 
   6   4  12       44.60       47.03     20.06 o 
 -14   5  12      465.58      435.52     35.63 o 
 -13   5  12      553.51      537.99     28.13 o 
 -12   5  12       53.27       70.18     13.27 o 
 -11   5  12     1248.98     1221.02     36.51 o 
 -10   5  12      619.59      538.66     24.26 o 
  -9   5  12      149.92      160.02     17.76 o 
  -8   5  12     2448.82     2474.77     77.84 o 
  -7   5  12      592.90      566.27     25.22 o 
  -6   5  12      952.29      955.64     27.12 o 
  -5   5  12     2687.98     2662.53     48.77 o 
  -4   5  12      110.28      108.26     11.81 o 
  -3   5  12      448.88      472.06     19.04 o 
  -2   5  12      555.31      607.13     46.98 o 
  -1   5  12       38.71       53.45     22.09 o 
   0   5  12      309.68      283.19     37.22 o 
   1   5  12      176.75      162.43     31.91 o 
   2   5  12        0.10       -9.40     19.77 o 
   3   5  12      178.82      157.98     35.82 o 
   4   5  12       51.57       65.96     28.98 o 
   5   5  12        0.76      -21.60     21.60 o 
 -14   6  12      744.26      759.20     35.15 o 
 -13   6  12       24.60       26.86     11.36 o 
 -12   6  12      828.06      865.18     31.39 o 
 -11   6  12     1341.75     1309.53     38.30 o 
 -10   6  12       10.81       -7.49      7.49 o 
  -9   6  12     1360.07     1405.85     34.79 o 
  -8   6  12     1308.20     1323.26     37.43 o 
  -7   6  12      173.04      157.17     13.80 o 
  -6   6  12     2113.44     2229.95     44.77 o 
  -5   6  12      869.93      935.37     27.47 o 
  -4   6  12       44.88       40.16      9.33 o 
  -3   6  12      564.91      546.66     31.05 o 
  -2   6  12      449.82      454.89     41.43 o 
  -1   6  12       22.38       42.04     20.81 o 
   0   6  12      742.39      750.40     55.59 o 
   1   6  12       10.76       12.51     19.71 o 
   2   6  12        3.21       -7.99     20.75 o 
   3   6  12      113.70      203.50     41.25 o 
   4   6  12       41.99       18.61     26.73 o 
 -14   7  12      736.43      734.74     54.08 o 
 -13   7  12      258.77      290.99     19.86 o 
 -12   7  12     1433.35     1491.96     37.71 o 
 -11   7  12      478.68      478.15     21.75 o 
 -10   7  12      319.32      310.73     18.56 o 
  -9   7  12     1698.22     1813.26     40.65 o 
  -8   7  12       18.43        4.43      8.98 o 
  -7   7  12      911.48      852.63     27.21 o 
  -6   7  12      909.70      938.65     28.13 o 
  -5   7  12      288.77      321.24     17.86 o 
  -4   7  12      137.24      182.84     15.17 o 
  -3   7  12      722.71      759.99     37.99 o 
  -2   7  12        0.51        6.83     16.90 o 
  -1   7  12      213.08      225.71     35.82 o 
   0   7  12      150.10      191.66     35.09 o 
   1   7  12        4.29      -18.61     18.61 o 
   2   7  12       60.46       47.05     26.91 o 
   3   7  12       11.65       -7.81     25.20 o 
 -14   8  12       34.00       -5.45     12.29 o 
 -13   8  12      960.33      956.27     36.47 o 
 -12   8  12      673.40      604.33     39.69 o 
 -11   8  12       54.60       36.86     13.01 o 
 -10   8  12      804.80      850.66     28.20 o 
  -9   8  12      354.00      328.90     19.12 o 
  -8   8  12      137.41      100.77     13.07 o 
  -7   8  12      783.58      816.22     27.31 o 
  -6   8  12      471.46      499.65     22.10 o 
  -5   8  12      105.39       79.93     12.53 o 
  -4   8  12      265.43      283.16     21.32 o 
  -3   8  12       22.16       23.30     14.12 o 
  -2   8  12       44.38       32.77     21.11 o 
  -1   8  12      280.48      301.55     42.10 o 
   0   8  12       51.38       69.56     27.82 o 
   1   8  12       47.70       19.71     25.69 o 
   2   8  12       61.58       42.29     30.27 o 
 -13   9  12      726.75      705.18     32.69 o 
 -12   9  12      106.34       91.44     16.32 o 
 -11   9  12      325.38      355.60     24.41 o 
 -10   9  12      651.18      681.82     31.10 o 
  -9   9  12       73.12       41.07     13.11 o 
  -8   9  12      369.57      363.98     25.82 o 
  -7   9  12      483.67      514.26     23.16 o 
  -6   9  12       15.59        2.20      9.62 o 
  -5   9  12      205.89      214.14     20.30 o 
  -4   9  12      386.99      411.39     25.50 o 
  -3   9  12        0.19        0.38     15.06 o 
  -2   9  12      313.02      250.60     39.11 o 
  -1   9  12       59.89       24.47     23.86 o 
   0   9  12       67.71       83.11     30.88 o 
   1   9  12       16.02       34.35     27.40 o 
 -12  10  12       21.72       15.39     12.68 o 
 -11  10  12      302.67      299.03     24.09 o 
 -10  10  12      305.92      301.27     23.61 o 
  -9  10  12       55.83       74.13     16.27 o 
  -8  10  12      428.11      451.59     27.14 o 
  -7  10  12      105.38      108.33     21.54 o 
  -6  10  12       85.45      112.25     18.06 o 
  -5  10  12      322.70      366.98     79.14 o 
  -4  10  12       26.44       21.26     17.59 o 
  -3  10  12      147.58      165.47     35.57 o 
  -2  10  12       69.31       68.89     28.92 o 
  -1  10  12        0.02       25.14     25.99 o 
 -11  11  12      360.29      391.28     27.74 o 
 -10  11  12        4.36        1.79     14.98 o 
  -9  11  12      332.31      346.24     26.06 o 
  -8  11  12      165.67      185.36     21.63 o 
  -7  11  12       28.23       47.14     16.12 o 
  -6  11  12      257.19      237.81     30.48 o 
  -5  11  12       23.95       36.78     19.44 o 
  -4  11  12       28.67       56.44     31.00 o 
  -3  11  12       31.20       34.96     30.45 o 
  -9  12  12      275.11      240.90     38.01 o 
  -8  12  12        0.88       -5.64     14.07 o 
  -7  12  12       99.04       96.68     24.87 o 
  -6  12  12       94.61      120.43     26.39 o 
  -2 -11  13      162.93      191.11     37.53 o 
   2 -11  13      765.97      839.54     44.62 o 
   3 -11  13       91.82       71.15     27.89 o 
   6 -11  13      102.24       62.12     25.08 o 
  -4 -10  13      238.52      199.90     41.13 o 
  -3 -10  13       51.03      102.94     30.27 o 
  -2 -10  13      752.19      774.13     40.74 o 
  -1 -10  13       88.41       83.47     26.54 o 
   0 -10  13      838.65      800.50     58.21 o 
   1 -10  13      610.74      743.18     41.08 o 
   2 -10  13       43.38       38.07     17.33 o 
   3 -10  13      541.71      505.52     35.09 o 
   4 -10  13      482.24      486.87     35.09 o 
   5 -10  13        8.92       13.91     20.32 o 
   6 -10  13      803.12      836.07     55.28 o 
   7 -10  13      722.69      754.61     53.27 o 
  -5  -9  13      351.56      357.02     47.35 o 
  -4  -9  13        4.44      -11.12     13.61 o 
  -3  -9  13      620.31      638.22     37.93 o 
  -2  -9  13      221.27      199.38     24.29 o 
  -1  -9  13      322.16      273.24     37.59 o 
   0  -9  13      653.90      665.75     76.12 o 
   1  -9  13      361.53      402.45     30.75 o 
   2  -9  13       90.83      117.93     28.04 o 
   3  -9  13     1452.03     1445.75     55.54 o 
   4  -9  13       72.41       61.81     17.83 o 
   5  -9  13      647.28      663.98     30.12 o 
   6  -9  13     1451.07     1502.13     54.19 o 
   7  -9  13      337.75      302.65     35.76 o 
   8  -9  13      366.33      372.94     39.36 o 
  -6  -8  13      534.85      606.35     42.56 o 
  -5  -8  13       40.25       16.14     19.31 o 
  -4  -8  13      385.69      355.09     29.05 o 
  -3  -8  13      519.34      515.02     32.70 o 
  -2  -8  13       36.19       36.44     14.43 o 
  -1  -8  13      744.63      818.07     39.58 o 
   0  -8  13      781.10      766.55     38.00 o 
   1  -8  13        6.97        1.81     17.76 o 
   2  -8  13     1212.25     1247.33    117.52 o 
   3  -8  13      662.93      654.90     36.57 o 
   4  -8  13      213.86      197.05     20.24 o 
   5  -8  13     1739.64     1757.04     48.14 o 
   6  -8  13      859.35      809.32     39.12 o 
   7  -8  13        4.01      -11.19     11.19 o 
   8  -8  13      466.91      442.02     40.52 o 
  -8  -7  13        0.12      -10.05     10.05 o 
  -7  -7  13      335.80      335.72     20.90 o 
  -6  -7  13      196.12      213.57     29.21 o 
  -5  -7  13       53.10       28.45     11.96 o 
  -4  -7  13      987.73     1057.25     36.07 o 
  -3  -7  13      676.82      705.47     28.40 o 
  -2  -7  13      437.25      434.82     25.14 o 
  -1  -7  13     1663.33     1725.31    103.06 o 
   0  -7  13       76.00       64.21     15.34 o 
   1  -7  13      570.69      593.51     34.00 o 
   2  -7  13     2525.57     2503.11     72.49 o 
   3  -7  13       26.49       25.43     10.74 o 
   4  -7  13     1205.16     1168.33     37.44 o 
   5  -7  13     1336.45     1339.63     41.09 o 
   6  -7  13      124.41      126.17     16.35 o 
   7  -7  13      580.29      573.36     40.79 o 
   8  -7  13      388.87      403.70     38.20 o 
  -9  -6  13        3.65       -4.96     10.33 o 
  -8  -6  13      219.12      194.95     18.89 o 
  -7  -6  13      303.33      333.75     21.50 o 
  -6  -6  13        2.85       -5.51      8.28 o 
  -5  -6  13      815.88      871.96     33.81 o 
  -4  -6  13      893.70      894.62     32.14 o 
  -3  -6  13        1.21        2.41      8.56 o 
  -2  -6  13      869.28      927.84     39.52 o 
  -1  -6  13     1022.25     1053.93     34.11 o 
   0  -6  13        3.39        3.72      8.46 o 
   1  -6  13     2343.84     2500.92    155.81 o 
   2  -6  13     1551.02     1417.91     50.97 o 
   3  -6  13      351.83      370.96     21.40 o 
   4  -6  13     1467.31     1437.41     41.11 o 
   5  -6  13      442.65      478.09     31.85 o 
   6  -6  13      124.32      135.36     16.60 o 
   7  -6  13     1128.36     1150.37     38.73 o 
   8  -6  13      175.45      170.97     29.11 o 
  -9  -5  13       39.59       21.80      9.54 o 
  -8  -5  13      303.53      307.92     19.31 o 
  -7  -5  13      207.63      219.03     16.68 o 
  -6  -5  13      303.60      272.37     16.91 o 
  -5  -5  13     1672.32     1724.64     46.23 o 
  -4  -5  13      802.45      762.01     24.30 o 
  -3  -5  13      376.73      384.03     20.70 o 
  -2  -5  13     2837.67     2832.17     66.92 o 
  -1  -5  13       98.62       90.69     12.98 o 
   0  -5  13      982.12      959.52     32.37 o 
   1  -5  13     1021.79     1050.76     57.39 o 
   2  -5  13       21.03       29.24      9.83 o 
   3  -5  13      397.10      392.05     18.59 o 
   4  -5  13      815.87      791.11     25.93 o 
   5  -5  13       16.77        8.54      9.77 o 
   6  -5  13      910.37      966.75     34.55 o 
   7  -5  13      604.80      621.22     49.42 o 
   8  -5  13       79.67      112.76     25.69 o 
 -10  -4  13       20.80       10.12      9.15 o 
  -9  -4  13      406.21      421.31     19.97 o 
  -8  -4  13      620.21      642.73     22.47 o 
  -7  -4  13       57.24       38.27      9.15 o 
  -6  -4  13     2226.76     2165.85     39.58 o 
  -5  -4  13     1826.09     1815.62     34.63 o 
  -4  -4  13       69.67       75.60      9.07 o 
  -3  -4  13     1773.36     1778.43     37.14 o 
  -2  -4  13      156.24      137.20     16.74 o 
  -1  -4  13      472.62      434.37     24.61 o 
   0  -4  13     1543.42     1612.00     42.15 o 
   1  -4  13      625.50      562.73     29.73 o 
   2  -4  13     2010.96     2073.19     42.10 o 
   3  -4  13     1464.03     1442.10     41.04 o 
   4  -4  13        5.32       -6.76      7.13 o 
   5  -4  13      816.85      754.81     26.30 o 
   6  -4  13     1839.15     1814.35     42.39 o 
   7  -4  13       35.83       37.57     11.18 o 
   8  -4  13      505.69      531.40     33.22 o 
 -11  -3  13      154.87      157.52     13.82 o 
 -10  -3  13      297.18      231.62     14.98 o 
  -9  -3  13      825.81      790.57     26.54 o 
  -8  -3  13      106.69      118.42     12.05 o 
  -7  -3  13      709.91      679.65     21.24 o 
  -6  -3  13     2159.88     2189.23     38.88 o 
  -5  -3  13      206.33      217.49     16.73 o 
  -4  -3  13      811.83      800.37     21.01 o 
  -3  -3  13     1704.66     1793.78     32.22 o 
  -2  -3  13        7.69       -8.27      8.27 o 
  -1  -3  13     2287.67     2393.38     63.30 o 
   0  -3  13     2042.62     2011.85     47.69 o 
   1  -3  13        0.53        8.31      8.23 o 
   2  -3  13     1874.55     1839.59     39.17 o 
   3  -3  13     1048.64     1080.74     29.64 o 
   4  -3  13      347.42      333.18     19.17 o 
   5  -3  13     1443.17     1427.91     38.27 o 
   6  -3  13      317.97      295.84     18.53 o 
   7  -3  13      164.59      127.73     14.83 o 
   8  -3  13      347.60      341.33     27.30 o 
 -11  -2  13        3.39       -3.67      9.03 o 
 -10  -2  13      808.99      863.96     23.90 o 
  -9  -2  13      974.62     1004.48     26.74 o 
  -8  -2  13       19.92        5.36      7.37 o 
  -7  -2  13     2347.61     2306.83     41.90 o 
  -6  -2  13     1114.88     1062.69     25.20 o 
  -5  -2  13      308.94      308.40     13.94 o 
  -4  -2  13     2626.42     2686.12     41.97 o 
  -3  -2  13      904.40      814.79     26.59 o 
  -2  -2  13     1414.67     1499.08     46.44 o 
  -1  -2  13     3968.21     3904.56     88.20 o 
   0  -2  13      261.24      301.77     22.06 o 
   1  -2  13     2218.10     2255.99     51.81 o 
   2  -2  13     1317.90     1315.06     32.05 o 
   3  -2  13       53.31       59.95      9.87 o 
   4  -2  13     1208.29     1241.35     43.60 o 
   5  -2  13      773.30      839.87     27.62 o 
   6  -2  13       18.62       11.28      9.59 o 
   7  -2  13      291.93      313.62     28.51 o 
   8  -2  13      255.44      227.98     26.20 o 
 -12  -1  13       91.43       87.34     14.43 o 
 -11  -1  13      464.69      448.96     22.42 o 
 -10  -1  13      887.70      854.51     28.57 o 
  -9  -1  13       12.16        4.92      8.65 o 
  -8  -1  13      629.39      580.12     19.44 o 
  -7  -1  13     1268.91     1283.16     30.72 o 
  -6  -1  13        0.05       -6.11      6.11 o 
  -5  -1  13     2333.46     2290.72     42.03 o 
  -4  -1  13     2436.46     2507.17     44.15 o 
  -3  -1  13       20.17        9.43      6.57 o 
  -2  -1  13     2092.41     1954.76     53.88 o 
  -1  -1  13     1204.11     1208.17     41.42 o 
   0  -1  13      143.21      173.40     18.42 o 
   1  -1  13     1980.28     2051.29     58.89 o 
   2  -1  13      207.86      189.07     16.05 o 
   3  -1  13      233.83      269.55     21.64 o 
   4  -1  13      651.69      660.75     27.35 o 
   5  -1  13      157.90      149.51     15.02 o 
   6  -1  13      224.27      244.61     18.07 o 
   7  -1  13      273.80      261.16     22.49 o 
   8  -1  13        6.25      -13.87     13.87 o 
 -12   0  13       97.40       70.65     12.52 o 
 -11   0  13      859.83      890.87     33.08 o 
 -10   0  13      397.73      393.04     23.30 o 
  -9   0  13      137.21      147.39     15.70 o 
  -8   0  13     1413.14     1418.88     39.31 o 
  -7   0  13      481.47      439.57     21.45 o 
  -6   0  13      777.63      783.28     27.74 o 
  -5   0  13     2566.01     2571.23     44.99 o 
  -4   0  13      510.35      504.61     23.03 o 
  -3   0  13     1020.72     1093.80     26.46 o 
  -2   0  13     1832.35     1975.11     71.70 o 
  -1   0  13        0.70        5.01      8.35 o 
   0   0  13     1381.31     1400.07     45.95 o 
   1   0  13     1299.98     1325.12     71.88 o 
   2   0  13        5.43       -0.99      8.29 o 
   3   0  13      825.04      871.78     30.87 o 
   4   0  13      509.21      547.09     32.48 o 
   5   0  13        9.73        0.46     10.66 o 
   6   0  13      661.22      702.80     26.87 o 
   7   0  13      319.58      293.55     19.97 o 
 -13   1  13      120.24       98.68     14.27 o 
 -12   1  13      570.59      596.09     28.06 o 
 -11   1  13      953.91      957.48     33.80 o 
 -10   1  13        0.81       -8.79      8.79 o 
  -9   1  13     1090.56     1096.62     34.37 o 
  -8   1  13     1364.63     1377.15     38.52 o 
  -7   1  13      318.54      263.89     17.75 o 
  -6   1  13     3664.44     3452.73     66.05 o 
  -5   1  13      807.89      774.53     26.70 o 
  -4   1  13      599.27      622.31     24.26 o 
  -3   1  13     1526.29     1504.47     37.97 o 
  -2   1  13      142.60      153.58     15.96 o 
  -1   1  13      519.41      514.94     26.67 o 
   0   1  13     1471.38     1515.39     48.39 o 
   1   1  13      216.25      177.04     19.28 o 
   2   1  13      107.95      112.07     17.79 o 
   3   1  13      681.89      697.97     36.60 o 
   4   1  13      101.23       93.65     14.57 o 
   5   1  13      442.16      431.54     21.49 o 
   6   1  13      325.95      345.56     18.81 o 
   7   1  13        4.44       -9.54      9.54 o 
 -13   2  13       87.98       72.77     18.30 o 
 -12   2  13      985.96     1074.24     36.18 o 
 -11   2  13      157.22      148.89     16.44 o 
 -10   2  13      515.85      454.02     23.42 o 
  -9   2  13     1304.91     1321.10     91.34 o 
  -8   2  13      101.51       86.62     13.11 o 
  -7   2  13     1212.27     1195.11     34.86 o 
  -6   2  13      879.55      862.61     29.01 o 
  -5   2  13        0.63       -7.19      7.19 o 
  -4   2  13      671.06      730.37     27.74 o 
  -3   2  13     1321.26     1271.39    121.00 o 
  -2   2  13        0.11      -13.12     13.12 o 
  -1   2  13     1331.32     1374.07     69.07 o 
   0   2  13     2020.60     1888.70     84.82 o 
   1   2  13      118.82      101.23     25.44 o 
   2   2  13     1023.34      903.85     39.73 o 
   3   2  13      336.24      367.11     28.47 o 
   4   2  13       96.20       85.85     15.08 o 
   5   2  13      298.39      284.13     17.30 o 
   6   2  13       44.73       39.33     11.23 o 
 -13   3  13      511.71      515.17     26.71 o 
 -12   3  13      533.29      558.53     26.91 o 
 -11   3  13       33.66       25.21     11.20 o 
 -10   3  13     1368.77     1380.49     56.51 o 
  -9   3  13      609.07      612.25     26.13 o 
  -8   3  13      171.10      149.64     15.72 o 
  -7   3  13     1463.21     1434.78     39.06 o 
  -6   3  13      404.65      375.13     22.17 o 
  -5   3  13      894.62      889.09     48.24 o 
  -4   3  13     2447.62     2538.39     46.68 o 
  -3   3  13      538.54      491.56     31.12 o 
  -2   3  13      606.31      584.07     44.48 o 
  -1   3  13     2282.01     2390.95     98.00 o 
   0   3  13       72.55       40.15     20.56 o 
   1   3  13      370.72      333.77     39.72 o 
   2   3  13      160.16      133.02     30.14 o 
   3   3  13       33.94       13.97     22.27 o 
   4   3  13      246.88      294.11     45.03 o 
   5   3  13       85.01       37.77     27.28 o 
 -13   4  13      811.61      840.06     46.08 o 
 -12   4  13        1.68       -9.31      9.31 o 
 -11   4  13      618.31      653.32     27.75 o 
 -10   4  13      666.89      640.06     52.50 o 
  -9   4  13       70.08       38.77     17.71 o 
  -8   4  13     1092.74     1060.67     36.00 o 
  -7   4  13     1171.55     1235.28     36.57 o 
  -6   4  13      204.02      206.55     14.99 o 
  -5   4  13     1983.69     2016.49     41.15 o 
  -4   4  13     1439.13     1425.06     33.51 o 
  -3   4  13       84.96      123.01     25.93 o 
  -2   4  13     1253.64     1257.83     67.18 o 
  -1   4  13      481.39      444.21     42.35 o 
   0   4  13       54.65       34.29     18.79 o 
   1   4  13      369.11      293.32     40.33 o 
   2   4  13      101.62       72.18     27.34 o 
   3   4  13      101.85       67.12     26.60 o 
   4   4  13      264.72      361.72     49.36 o 
   5   4  13        0.40       -3.48     23.80 o 
 -13   5  13      246.67      235.45     20.04 o 
 -12   5  13      188.10      214.77     36.76 o 
 -11   5  13      972.52      934.06     34.92 o 
 -10   5  13      420.95      416.79     22.99 o 
  -9   5  13      199.47      220.07     20.50 o 
  -8   5  13     1570.56     1612.05     37.62 o 
  -7   5  13      353.99      303.13     20.11 o 
  -6   5  13      372.48      402.92     19.39 o 
  -5   5  13     1795.70     1821.67     39.77 o 
  -4   5  13      503.84      480.22     20.42 o 
  -3   5  13      907.45     1013.27     60.47 o 
  -2   5  13      560.39      602.01     47.35 o 
  -1   5  13        1.38        6.65     16.84 o 
   0   5  13      193.96      221.19     35.09 o 
   1   5  13      272.44      201.24     35.76 o 
   2   5  13       28.57       18.55     23.55 o 
   3   5  13      139.62      169.20     38.14 o 
   4   5  13       59.39       40.21     29.72 o 
 -13   6  13        2.46       -9.23     10.42 o 
 -12   6  13      654.42      603.96     27.92 o 
 -11   6  13      918.36      906.37     33.11 o 
 -10   6  13        0.63       -8.34      8.34 o 
  -9   6  13     1156.40     1266.60     33.85 o 
  -8   6  13     1186.28     1198.07     62.92 o 
  -7   6  13      313.03      307.64     25.87 o 
  -6   6  13     1745.76     1748.68     39.80 o 
  -5   6  13       15.52        9.07      8.62 o 
  -4   6  13      586.27      572.04     33.32 o 
  -3   6  13      354.03      351.53     39.05 o 
  -2   6  13       83.96       97.63     27.34 o 
  -1   6  13      153.50      165.24     33.93 o 
   0   6  13      190.05      157.43     34.84 o 
   1   6  13       30.11       13.61     22.45 o 
   2   6  13       69.11       76.52     29.72 o 
   3   6  13      126.69      149.19     38.14 o 
 -13   7  13      365.41      356.51     28.37 o 
 -12   7  13     1122.32     1082.83     33.21 o 
 -11   7  13      221.82      223.73     17.46 o 
 -10   7  13      486.91      513.56     23.03 o 
  -9   7  13     1084.80     1086.74     31.93 o 
  -8   7  13        5.52       -6.28      8.94 o 
  -7   7  13      458.53      456.12     21.64 o 
  -6   7  13      184.59      203.26     16.16 o 
  -5   7  13        4.48       -8.06      8.06 o 
  -4   7  13      599.02      706.46     55.19 o 
  -3   7  13      392.11      421.52     42.29 o 
  -2   7  13        2.35        0.24     18.00 o 
  -1   7  13      202.86      236.08     38.87 o 
   0   7  13       99.22      162.68     35.02 o 
   1   7  13        8.82       -7.69     20.81 o 
   2   7  13      108.06       85.55     34.54 o 
 -13   8  13      829.47      870.25     51.50 o 
 -12   8  13      376.60      336.94     24.71 o 
 -11   8  13       91.36       94.49     15.85 o 
 -10   8  13      704.30      668.06     26.66 o 
  -9   8  13      251.58      251.75     18.44 o 
  -8   8  13      231.70      245.49     17.79 o 
  -7   8  13      610.03      651.36     25.60 o 
  -6   8  13       12.95       11.43      9.78 o 
  -5   8  13      333.59      377.05     33.01 o 
  -4   8  13      782.87      789.86     40.80 o 
  -3   8  13        6.45       -4.58     17.27 o 
  -2   8  13      182.13      162.31     34.11 o 
  -1   8  13      173.45      207.10     39.60 o 
   0   8  13        5.45      -14.03     20.50 o 
   1   8  13      108.69      139.85     36.79 o 
 -12   9  13        6.97       -1.91     12.91 o 
 -11   9  13      443.57      380.18     33.25 o 
 -10   9  13      442.37      377.57     26.11 o 
  -9   9  13        2.21      -10.13     10.13 o 
  -8   9  13      422.59      489.71     30.96 o 
  -7   9  13      218.24      217.75     17.68 o 
  -6   9  13       58.73       55.64     15.52 o 
  -5   9  13      239.70      273.59     22.82 o 
  -4   9  13      153.16      141.24     23.39 o 
  -3   9  13       12.17       23.61     23.80 o 
  -2   9  13      132.92      138.33     33.74 o 
  -1   9  13       23.34       12.63     24.65 o 
 -11  10  13      365.13      357.83     26.35 o 
 -10  10  13      173.45      145.56     20.10 o 
  -9  10  13       75.22       81.30     16.94 o 
  -8  10  13      303.36      299.92     28.24 o 
  -7  10  13       35.13       19.05     14.21 o 
  -6  10  13      114.90      163.52     25.76 o 
  -5  10  13      347.10      398.43     51.04 o 
  -4  10  13        1.84      -13.27     16.35 o 
  -3  10  13      179.18      140.65     34.48 o 
  -2  10  13      101.89      105.32     33.44 o 
 -10  11  13        2.83       -4.91     13.13 o 
  -9  11  13      270.82      290.93     25.49 o 
  -8  11  13       53.66       46.00     16.09 o 
  -7  11  13       79.14       64.73     22.09 o 
  -6  11  13      100.56       81.20     23.27 o 
  -5  11  13       17.02      -11.78     26.54 o 
   1 -10  14      536.84      526.66     39.60 o 
   2 -10  14        3.45       -5.00     13.90 o 
  -4  -9  14       57.68       57.72     26.91 o 
  -3  -9  14      758.13      892.77     49.82 o 
  -2  -9  14      228.79      235.17     37.77 o 
  -1  -9  14      329.92      346.71     42.83 o 
   0  -9  14     1234.04     1279.80     88.57 o 
   1  -9  14      381.82      324.78     29.54 o 
   2  -9  14      458.94      479.10     34.45 o 
   3  -9  14      649.03      636.82     39.01 o 
   4  -9  14        4.40       13.42     19.16 o 
   6  -9  14      859.60      776.46     54.73 o 
  -6  -8  14      535.71      605.55     60.10 o 
  -5  -8  14        1.00       -5.16     13.88 o 
  -4  -8  14      817.90      877.36     50.04 o 
  -3  -8  14      502.23      553.41     34.94 o 
  -2  -8  14        3.17        7.99     19.28 o 
  -1  -8  14      867.91     1012.91    119.38 o 
   0  -8  14      797.90      847.22     41.42 o 
   1  -8  14       17.21       45.23     16.98 o 
   2  -8  14      974.56      976.41     45.16 o 
   3  -8  14      382.58      387.98     31.10 o 
   4  -8  14      424.37      400.64     32.04 o 
   5  -8  14     1282.30     1272.94     50.27 o 
   6  -8  14      348.54      309.79     37.71 o 
   7  -8  14      148.11       89.21     26.60 o 
  -7  -7  14      396.73      381.18     42.16 o 
  -6  -7  14      200.19      181.55     20.09 o 
  -5  -7  14      209.26      224.71     28.85 o 
  -4  -7  14     1120.15     1261.87     40.51 o 
  -3  -7  14      451.59      465.43     31.13 o 
  -2  -7  14      192.99      223.33     33.07 o 
  -1  -7  14     1085.63     1153.65     54.49 o 
   0  -7  14      179.24      131.36     20.50 o 
   1  -7  14      791.43      822.52     58.30 o 
   2  -7  14     1089.52     1040.77     46.15 o 
   3  -7  14        5.49        5.49     12.49 o 
   4  -7  14     1050.55     1059.87     36.76 o 
   5  -7  14      725.15      732.87     42.68 o 
   6  -7  14       19.77       21.93     30.27 o 
   7  -7  14      513.59      434.39     40.52 o 
  -8  -6  14      259.72      306.36     24.19 o 
  -7  -6  14      290.31      320.61     20.13 o 
  -6  -6  14       10.85        7.03     11.30 o 
  -5  -6  14     1010.76     1090.55     37.18 o 
  -4  -6  14      755.19      765.23     30.61 o 
  -3  -6  14        5.77       -2.58      8.77 o 
  -2  -6  14     1516.65     1556.40    114.87 o 
  -1  -6  14      720.41      824.21     31.56 o 
   0  -6  14      459.36      470.83     25.06 o 
   1  -6  14     2450.45     2412.58     75.08 o 
   2  -6  14      363.97      353.62     27.87 o 
   3  -6  14      375.50      408.85     65.84 o 
   4  -6  14      869.15      862.56     53.98 o 
   5  -6  14      138.38      108.78     16.02 o 
   6  -6  14      467.30      460.02     31.08 o 
   7  -6  14      763.29      769.08     51.38 o 
  -9  -5  14      152.20      133.98     15.93 o 
  -8  -5  14      361.31      368.46     21.13 o 
  -7  -5  14       73.29       80.52     12.55 o 
  -6  -5  14      561.83      557.25     22.70 o 
  -5  -5  14     1819.32     1898.29     49.09 o 
  -4  -5  14       48.28       41.24     11.38 o 
  -3  -5  14      562.91      592.06     25.25 o
[truncated: 46,402 more chars]
